# Supplementary material for: 2′-Amino-1′-(4-chloro­phen­yl)-1,7′,7′-trimethyl-2,5′-dioxo-5′,6′,7′,8′-tetra­hydrospiro­[indoline-3,4′(1′H)-quinoline]-3′-carbonitrile dimethyl­formamide solvate dihydrate
Source: Acta Crystallogr Sect E Struct Rep Online. 2009 Mar 28;65(Pt 4):o875. doi: 10.1107/S1600536809010551 (PMC2968848; doi:10.1107/S1600536809010551)
Supplement: Supplementary file 1 [file e-65-0o875-sup1.cif]

##############################################################################
###                                                                        ###
###        Electronic paper (Acta Crystallographica Section E)             ###
###                                                                        ###
##############################################################################
#                                                                            #
# This CIF contains the data in a paper accepted for publication in Acta     #
# Crystallographica Section E. It conforms to the requirements of Notes      #
# for Authors for Section E, and has been peer reviewed under the auspices   #
# of the IUCr Commission on Journals.                                        #
#                                                                            #
# Full details of the Crystallographic Information File format               #
# are given in the paper "The Crystallographic Information File (CIF):       #
# a New Standard Archive File for Crystallography" by S. R. Hall, F. H.      #
# Allen and I. D. Brown [Acta Cryst. (1991), A47, 655-685].                  #
#                                                                            #
# The current version of the core CIF dictionary is obtainable from          #
# ftp://ftp.iucr.org/pub/cif_core.dic. The current version number is 2.4.    #
#                                                                            #
# Software is freely available for graphical display of the structure(s) in  #
# this CIF.  For information consult the CIF home page http://www.iucr.org/  #
# cif/home.html                                                              #
#                                                                            #
# This file may be used for bona fide research purposes within the           #
# scientific community so long as proper attribution is given to the journal # 
# article from which it was obtained.                                        #
#                                                                            #
##############################################################################
                                             
data_global
_audit_creation_method     'form.cif (version 2.0)'
_journal_data_validation_number     ?
_journal_date_recd_electronic     2009-02-13
_journal_date_accepted     2009-03-23
_journal_name_full     'Acta Crystallographica, Section E'
_journal_year     2009
_journal_volume     65
_journal_issue      4
_journal_page_first     o875
_journal_page_last     o875
_journal_paper_category     QO
_journal_coeditor_code     BQ2126
_publ_contact_author_name     'Song-Lei Zhu'
_publ_contact_author_address
;
Department of Chemistry, Xuzhou Medical College
Xuzhou 221002, People's Republic of China
;
_publ_contact_author_email     'songleizhu@126.com'
_publ_contact_author_fax     '86 516 83979800'
_publ_contact_author_phone     '86 516 83979800'
_publ_section_title
;\
2'-Amino-1'-(4-chlorophenyl)-1,7',7'-trimethyl-2,5'-dioxo-5',6',7',8'-\
tetrahydrospiro[indoline-3,4'(1'<i>H</i>)-quinoline]-3'-carbonitrile
dimethylformamide solvate dihydrate
;
loop_
    _publ_author_name
    _publ_author_footnote
    _publ_author_address
    'Jing Wang' ?
;
Department of Chemistry, Xuzhou Medical College,
Xuzhou 221002, People's Republic of China
;
    'Song-Lei Zhu' ?
;
Department of Chemistry, Xuzhou Medical College,
Xuzhou 221002, People's Republic of China
;
data_I
_audit_creation_method     SHELXL-97
_chemical_name_systematic
;
2'-Amino-1'-(4-chlorophenyl)-1,7',7'-trimethyl-2,5'-dioxo-5',6',7',8'-
tetrahydrospiro[indoline-3,4'(1'<i>H</i>)-quinoline]-3'-carbonitrile
dimethylformamide solvate dihydrate
;
_chemical_name_common     ?
_chemical_formula_moiety     'C26 H23 Cl N4 O2, C3 H7 N O, 2(H2 O)'
_chemical_formula_sum     'C29 H34 Cl N5 O5'
_chemical_formula_weight     568.06
_chemical_melting_point     ?
_chemical_melting_point_gt     573
_symmetry_cell_setting     triclinic
_symmetry_space_group_name_H-M     'P -1'
_symmetry_space_group_name_Hall     '-P 1'
loop_
    _symmetry_equiv_pos_as_xyz
    'x, y, z'
    '-x, -y, -z'
_cell_length_a     9.2370(10)
_cell_length_b     12.9553(17)
_cell_length_c     14.4554(11)
_cell_angle_alpha     66.162(11)
_cell_angle_beta     71.619(12)
_cell_angle_gamma     84.595(15)
_cell_volume     1500.5(3)
_cell_formula_units_Z     2
_cell_measurement_reflns_used     5610
_cell_measurement_theta_min     3.0
_cell_measurement_theta_max     25.3
_cell_measurement_temperature     293(2)
_exptl_crystal_description     'block'
_exptl_crystal_colour     'colorless'
_exptl_crystal_size_max     0.60
_exptl_crystal_size_mid     0.57
_exptl_crystal_size_min     0.30
_exptl_crystal_density_diffrn     1.257
_exptl_crystal_density_meas     ?
_exptl_crystal_density_method     'not measured'
_exptl_crystal_F_000     600
_exptl_absorpt_coefficient_mu     0.172
_exptl_absorpt_correction_type     multi-scan
_exptl_absorpt_process_details     '(Jacobson, 1998)'
_exptl_absorpt_correction_T_min     0.760
_exptl_absorpt_correction_T_max     0.950
_exptl_special_details
;
;
_diffrn_ambient_temperature     293(2)
_diffrn_radiation_type     MoK\a
_diffrn_radiation_wavelength     0.71070
_diffrn_radiation_source     'fine-focus sealed tube'
_diffrn_radiation_monochromator     graphite
_diffrn_measurement_device_type     'Rigaku Mercury'
_diffrn_measurement_method     \w
_diffrn_detector_area_resol_mean     7.31
_diffrn_reflns_number     14714
_diffrn_reflns_av_R_equivalents     0.0281
_diffrn_reflns_av_sigmaI/netI     0.0369
_diffrn_reflns_theta_min     3.00
_diffrn_reflns_theta_max     25.35
_diffrn_reflns_theta_full     25.35
_diffrn_measured_fraction_theta_max     0.993
_diffrn_measured_fraction_theta_full     0.993
_diffrn_reflns_limit_h_min     -10
_diffrn_reflns_limit_h_max     11
_diffrn_reflns_limit_k_min     -15
_diffrn_reflns_limit_k_max     15
_diffrn_reflns_limit_l_min     -16
_diffrn_reflns_limit_l_max     17
_diffrn_standards_number     ?
_diffrn_standards_interval_count     ?
_diffrn_standards_interval_time     ?
_diffrn_standards_decay_%     ?
_refine_special_details
;
 Refinement of F^2^ against ALL reflections.  The weighted R-factor wR and
 goodness of fit S are based on F^2^, conventional R-factors R are based
 on F, with F set to zero for negative F^2^. The threshold expression of
 F^2^ > 2sigma(F^2^) is used only for calculating R-factors(gt) etc. and is
 not relevant to the choice of reflections for refinement.  R-factors based
 on F^2^ are statistically about twice as large as those based on F, and R-
 factors based on ALL data will be even larger.
;
_reflns_number_total     5445
_reflns_number_gt     4310
_reflns_threshold_expression     I>2\s(I)
_refine_ls_structure_factor_coef     Fsqd
_refine_ls_matrix_type     full
_refine_ls_R_factor_all     0.0868
_refine_ls_R_factor_gt     0.0659
_refine_ls_wR_factor_gt     0.1439
_refine_ls_wR_factor_ref     0.1550
_refine_ls_goodness_of_fit_ref     1.128
_refine_ls_restrained_S_all     1.127
_refine_ls_number_reflns     5445
_refine_ls_number_parameters     379
_refine_ls_number_restraints     4
_refine_ls_hydrogen_treatment     mixed
_refine_ls_weighting_scheme     calc
_refine_ls_weighting_details
         'calc w=1/[\s^2^(Fo^2^)+(0.0606P)^2^+0.5335P] where P=(Fo^2^+2Fc^2^)/3'
_atom_sites_solution_hydrogens     geom
_atom_sites_solution_primary     direct
_atom_sites_solution_secondary     difmap
_refine_ls_shift/su_max     0.001
_refine_ls_shift/su_mean     0.000
_refine_diff_density_max     0.212
_refine_diff_density_min     -0.308
_refine_ls_extinction_method     none
_refine_ls_extinction_coef     ?
loop_
    _atom_type_symbol
    _atom_type_description
    _atom_type_scat_dispersion_real
    _atom_type_scat_dispersion_imag
    _atom_type_scat_source
    'C' 'C' 0.0033 0.0016
                         'International Tables Vol C Tables 4.2.6.8 and 6.1.1.4'
    'H' 'H' 0.0000 0.0000
                         'International Tables Vol C Tables 4.2.6.8 and 6.1.1.4'
    'Cl' 'Cl' 0.1484 0.1585
                         'International Tables Vol C Tables 4.2.6.8 and 6.1.1.4'
    'N' 'N' 0.0061 0.0033
                         'International Tables Vol C Tables 4.2.6.8 and 6.1.1.4'
    'O' 'O' 0.0106 0.0060
                         'International Tables Vol C Tables 4.2.6.8 and 6.1.1.4'
_computing_data_collection     'CrystalClear (Rigaku/MSC, 2001)'
_computing_cell_refinement     'CrystalClear (Rigaku/MSC, 2001)'
_computing_data_reduction     'CrystalStructure (Rigaku/MSC, 2004)'
_computing_structure_solution     'SHELXS97 (Sheldrick, 2008)'
_computing_structure_refinement     'SHELXL97 (Sheldrick, 2008)'
_computing_molecular_graphics     'ORTEPII (Johnson, 1976)'
_computing_publication_material     'SHELXL97 (Sheldrick, 2008)'
loop_
    _atom_site_type_symbol
    _atom_site_label
    _atom_site_fract_x
    _atom_site_fract_y
    _atom_site_fract_z
    _atom_site_U_iso_or_equiv
    _atom_site_adp_type
    _atom_site_calc_flag
    _atom_site_refinement_flags
    _atom_site_occupancy
    _atom_site_disorder_assembly
    _atom_site_disorder_group
    Cl Cl1 0.98120(12) 1.26623(8) -0.42483(7) 0.1045(4) Uani d . 1 . .
    O O1 0.7477(2) 0.47841(13) 0.12855(14) 0.0562(5) Uani d . 1 . .
    O O2 0.9204(2) 0.60921(17) 0.22240(15) 0.0609(5) Uani d . 1 . .
    O O3 0.5785(4) 0.07513(19) 0.2612(2) 0.1004(9) Uani d . 1 . .
    O O4 0.1363(4) 0.7917(2) 0.0471(2) 0.0956(8) Uani d D 1 . .
    H H4A 0.148(5) 0.772(4) -0.002(2) 0.115 Uiso d D 1 . .
    H H4B 0.076(4) 0.747(3) 0.101(2) 0.115 Uiso d D 1 . .
    O O5 0.7925(3) 0.2586(2) 0.1329(2) 0.0918(8) Uani d D 1 . .
    H H5A 0.781(5) 0.317(2) 0.144(3) 0.110 Uiso d D 1 . .
    H H5B 0.721(3) 0.214(3) 0.176(3) 0.110 Uiso d D 1 . .
    N N1 0.7639(2) 0.87742(14) -0.01571(14) 0.0364(4) Uani d . 1 . .
    N N2 0.6913(3) 0.51570(16) 0.33166(15) 0.0490(5) Uani d . 1 . .
    N N3 0.5786(3) 0.79554(19) 0.35627(18) 0.0595(6) Uani d . 1 . .
    N N4 0.7018(2) 0.98819(15) 0.08330(15) 0.0436(5) Uani d . 1 . .
    H H4C 0.6681 0.9967 0.1424 0.052 Uiso calc R 1 . .
    H H4D 0.7271 1.0464 0.0242 0.052 Uiso calc R 1 . .
    N N5 0.3930(5) 0.0797(3) 0.4056(3) 0.1189(14) Uani d . 1 . .
    C C1 0.7780(2) 0.77324(18) -0.02435(17) 0.0351(5) Uani d . 1 . .
    C C2 0.7457(2) 0.67493(18) 0.06225(17) 0.0357(5) Uani d . 1 . .
    C C3 0.6836(2) 0.66875(18) 0.17425(17) 0.0361(5) Uani d . 1 . .
    C C4 0.6775(2) 0.78666(18) 0.17317(17) 0.0348(5) Uani d . 1 . .
    C C5 0.7150(2) 0.88302(17) 0.08337(17) 0.0336(5) Uani d . 1 . .
    C C6 0.7733(3) 0.5680(2) 0.04972(19) 0.0422(6) Uani d . 1 . .
    C C7 0.8399(3) 0.5698(2) -0.0597(2) 0.0521(7) Uani d . 1 . .
    H H7A 0.8078 0.5007 -0.0600 0.063 Uiso calc R 1 . .
    H H7B 0.9504 0.5711 -0.0777 0.063 Uiso calc R 1 . .
    C C8 0.7935(3) 0.6698(2) -0.1438(2) 0.0499(6) Uani d . 1 . .
    C C9 0.8308(3) 0.7769(2) -0.13491(18) 0.0457(6) Uani d . 1 . .
    H H9A 0.9405 0.7912 -0.1630 0.055 Uiso calc R 1 . .
    H H9B 0.7845 0.8399 -0.1790 0.055 Uiso calc R 1 . .
    C C10 0.6231(4) 0.6592(3) -0.1279(3) 0.0723(9) Uani d . 1 . .
    H H10A 0.6032 0.5937 -0.1380 0.108 Uiso calc R 1 . .
    H H10B 0.5932 0.7254 -0.1785 0.108 Uiso calc R 1 . .
    H H10C 0.5659 0.6519 -0.0573 0.108 Uiso calc R 1 . .
    C C11 0.8872(4) 0.6759(3) -0.2544(2) 0.0767(10) Uani d . 1 . .
    H H11A 0.9938 0.6831 -0.2636 0.115 Uiso calc R 1 . .
    H H11B 0.8585 0.7402 -0.3074 0.115 Uiso calc R 1 . .
    H H11C 0.8678 0.6083 -0.2614 0.115 Uiso calc R 1 . .
    C C12 0.7833(3) 0.5956(2) 0.24294(19) 0.0439(6) Uani d . 1 . .
    C C13 0.5405(3) 0.52001(19) 0.32746(19) 0.0457(6) Uani d . 1 . .
    C C14 0.4138(4) 0.4527(2) 0.4012(2) 0.0673(9) Uani d . 1 . .
    H H14 0.4199 0.3940 0.4636 0.081 Uiso calc R 1 . .
    C C15 0.2771(4) 0.4775(3) 0.3771(3) 0.0768(10) Uani d . 1 . .
    H H15 0.1900 0.4339 0.4250 0.092 Uiso calc R 1 . .
    C C16 0.2652(3) 0.5628(3) 0.2865(3) 0.0700(9) Uani d . 1 . .
    H H16 0.1714 0.5767 0.2735 0.084 Uiso calc R 1 . .
    C C17 0.3932(3) 0.6290(2) 0.2137(2) 0.0506(6) Uani d . 1 . .
    H H17 0.3866 0.6874 0.1512 0.061 Uiso calc R 1 . .
    C C18 0.5295(3) 0.60722(18) 0.23519(18) 0.0387(5) Uani d . 1 . .
    C C19 0.7487(4) 0.4264(3) 0.4093(2) 0.0743(9) Uani d . 1 . .
    H H19A 0.7541 0.3587 0.3967 0.111 Uiso calc R 1 . .
    H H19B 0.6814 0.4131 0.4792 0.111 Uiso calc R 1 . .
    H H19C 0.8487 0.4482 0.4035 0.111 Uiso calc R 1 . .
    C C20 0.6241(3) 0.79382(19) 0.27326(19) 0.0413(6) Uani d . 1 . .
    C C21 0.8148(2) 0.97855(18) -0.11100(17) 0.0350(5) Uani d . 1 . .
    C C22 0.7118(3) 1.04436(19) -0.15805(19) 0.0432(6) Uani d . 1 . .
    H H22 0.6077 1.0277 -0.1254 0.052 Uiso calc R 1 . .
    C C23 0.7629(3) 1.1353(2) -0.2540(2) 0.0523(7) Uani d . 1 . .
    H H23 0.6939 1.1808 -0.2863 0.063 Uiso calc R 1 . .
    C C24 0.9163(3) 1.1575(2) -0.3009(2) 0.0554(7) Uani d . 1 . .
    C C25 1.0204(3) 1.0947(2) -0.2537(2) 0.0598(7) Uani d . 1 . .
    H H25 1.1243 1.1127 -0.2860 0.072 Uiso calc R 1 . .
    C C26 0.9691(3) 1.0041(2) -0.1572(2) 0.0492(6) Uani d . 1 . .
    H H26 1.0382 0.9607 -0.1237 0.059 Uiso calc R 1 . .
    C C27 0.4592(6) 0.0402(3) 0.3331(3) 0.0904(12) Uani d . 1 . .
    H H27 0.4101 -0.0214 0.3366 0.108 Uiso calc R 1 . .
    C C28 0.4561(9) 0.1747(5) 0.4057(5) 0.187(3) Uani d . 1 . .
    H H28A 0.5649 0.1780 0.3746 0.280 Uiso calc R 1 . .
    H H28B 0.4322 0.1686 0.4774 0.280 Uiso calc R 1 . .
    H H28C 0.4141 0.2420 0.3652 0.280 Uiso calc R 1 . .
    C C29 0.2537(8) 0.0312(7) 0.4884(5) 0.205(4) Uani d . 1 . .
    H H29A 0.2198 -0.0318 0.4806 0.307 Uiso calc R 1 . .
    H H29B 0.1771 0.0869 0.4839 0.307 Uiso calc R 1 . .
    H H29C 0.2710 0.0060 0.5562 0.307 Uiso calc R 1 . .
loop_
    _atom_site_aniso_label
    _atom_site_aniso_U_11
    _atom_site_aniso_U_22
    _atom_site_aniso_U_33
    _atom_site_aniso_U_12
    _atom_site_aniso_U_13
    _atom_site_aniso_U_23
    Cl1 0.1137(8) 0.0718(6) 0.0595(5) -0.0027(5) 0.0020(5) 0.0216(4)
    O1 0.0800(13) 0.0305(9) 0.0487(11) 0.0064(8) -0.0133(9) -0.0120(8)
    O2 0.0489(11) 0.0686(13) 0.0630(12) 0.0095(9) -0.0250(9) -0.0194(10)
    O3 0.158(3) 0.0573(14) 0.0778(18) -0.0061(15) -0.0191(18) -0.0296(13)
    O4 0.133(2) 0.0648(15) 0.0736(18) -0.0345(14) -0.0062(16) -0.0228(13)
    O5 0.0887(18) 0.0642(16) 0.126(2) 0.0034(13) -0.0146(15) -0.0546(16)
    N1 0.0479(11) 0.0275(10) 0.0295(10) -0.0011(8) -0.0091(8) -0.0086(8)
    N2 0.0682(14) 0.0371(11) 0.0335(11) 0.0104(10) -0.0172(10) -0.0063(9)
    N3 0.0835(17) 0.0514(14) 0.0413(13) 0.0010(11) -0.0124(12) -0.0209(11)
    N4 0.0590(13) 0.0328(10) 0.0358(11) -0.0035(9) -0.0092(9) -0.0131(9)
    N5 0.197(4) 0.101(3) 0.075(2) 0.080(3) -0.058(3) -0.055(2)
    C1 0.0369(12) 0.0329(12) 0.0343(12) 0.0008(9) -0.0100(10) -0.0128(10)
    C2 0.0401(12) 0.0329(12) 0.0333(12) 0.0023(9) -0.0107(10) -0.0127(10)
    C3 0.0401(12) 0.0314(12) 0.0331(12) -0.0001(9) -0.0092(10) -0.0104(10)
    C4 0.0401(12) 0.0315(12) 0.0311(12) -0.0018(9) -0.0082(9) -0.0121(10)
    C5 0.0344(12) 0.0301(11) 0.0365(12) -0.0005(9) -0.0108(9) -0.0129(10)
    C6 0.0507(14) 0.0343(13) 0.0415(14) 0.0059(10) -0.0147(11) -0.0153(11)
    C7 0.0681(17) 0.0425(14) 0.0511(16) 0.0109(12) -0.0194(13) -0.0248(12)
    C8 0.0699(18) 0.0439(14) 0.0421(14) 0.0063(12) -0.0200(13) -0.0217(12)
    C9 0.0588(15) 0.0411(14) 0.0347(13) 0.0019(11) -0.0113(11) -0.0147(11)
    C10 0.081(2) 0.070(2) 0.080(2) 0.0025(16) -0.0420(18) -0.0305(17)
    C11 0.125(3) 0.0619(19) 0.0506(18) 0.0082(18) -0.0236(18) -0.0325(16)
    C12 0.0545(16) 0.0385(13) 0.0375(13) 0.0091(11) -0.0159(11) -0.0141(11)
    C13 0.0562(16) 0.0327(13) 0.0417(14) -0.0007(11) -0.0042(12) -0.0159(11)
    C14 0.094(2) 0.0401(15) 0.0464(17) -0.0152(15) 0.0039(16) -0.0107(13)
    C15 0.062(2) 0.069(2) 0.085(2) -0.0284(17) 0.0098(18) -0.034(2)
    C16 0.0542(18) 0.068(2) 0.092(3) -0.0113(15) -0.0084(16) -0.043(2)
    C17 0.0484(15) 0.0431(14) 0.0641(17) 0.0001(11) -0.0155(13) -0.0258(13)
    C18 0.0437(13) 0.0307(12) 0.0382(13) -0.0026(10) -0.0060(10) -0.0143(10)
    C19 0.109(3) 0.0574(18) 0.0457(17) 0.0280(17) -0.0305(17) -0.0095(14)
    C20 0.0504(14) 0.0316(12) 0.0392(14) -0.0024(10) -0.0120(11) -0.0116(10)
    C21 0.0405(13) 0.0309(11) 0.0293(11) -0.0043(9) -0.0080(10) -0.0084(9)
    C22 0.0387(13) 0.0386(13) 0.0454(14) 0.0048(10) -0.0097(11) -0.0130(11)
    C23 0.0582(17) 0.0428(14) 0.0461(15) 0.0105(12) -0.0186(13) -0.0079(12)
    C24 0.0668(18) 0.0381(14) 0.0413(15) -0.0031(12) -0.0086(13) -0.0008(11)
    C25 0.0456(15) 0.0581(17) 0.0542(17) -0.0143(13) -0.0035(13) -0.0062(14)
    C26 0.0444(14) 0.0496(15) 0.0467(15) -0.0026(11) -0.0168(12) -0.0091(12)
    C27 0.144(4) 0.067(2) 0.070(2) 0.030(2) -0.039(2) -0.038(2)
    C28 0.386(11) 0.122(4) 0.147(5) 0.106(6) -0.168(6) -0.102(4)
    C29 0.208(7) 0.245(8) 0.109(4) 0.123(6) -0.015(5) -0.068(5)
_geom_special_details
;
 All esds (except the esd in the dihedral angle between two l.s. planes)
 are estimated using the full covariance matrix.  The cell esds are taken
 into account individually in the estimation of esds in distances, angles
 and torsion angles; correlations between esds in cell parameters are only
 used when they are defined by crystal symmetry.  An approximate (isotropic)
 treatment of cell esds is used for estimating esds involving l.s. planes.
;
loop_
    _geom_bond_atom_site_label_1
    _geom_bond_atom_site_label_2
    _geom_bond_site_symmetry_2
    _geom_bond_distance
    _geom_bond_publ_flag
    Cl1 C24 . 1.730(3) ?
    O1 C6 . 1.230(3) ?
    O2 C12 . 1.219(3) ?
    O3 C27 . 1.221(5) ?
    O4 H4A . 0.82(4) ?
    O4 H4B . 0.82(3) ?
    O5 H5A . 0.83(3) ?
    O5 H5B . 0.82(4) ?
    N1 C5 . 1.389(3) ?
    N1 C1 . 1.395(3) ?
    N1 C21 . 1.444(3) ?
    N2 C12 . 1.357(3) ?
    N2 C13 . 1.408(3) ?
    N2 C19 . 1.445(3) ?
    N3 C20 . 1.148(3) ?
    N4 C5 . 1.356(3) ?
    N4 H4C . 0.8600 ?
    N4 H4D . 0.8600 ?
    N5 C27 . 1.306(4) ?
    N5 C28 . 1.410(7) ?
    N5 C29 . 1.434(7) ?
    C1 C2 . 1.351(3) ?
    C1 C9 . 1.499(3) ?
    C2 C6 . 1.458(3) ?
    C2 C3 . 1.508(3) ?
    C3 C18 . 1.514(3) ?
    C3 C4 . 1.517(3) ?
    C3 C12 . 1.544(3) ?
    C4 C5 . 1.361(3) ?
    C4 C20 . 1.412(3) ?
    C6 C7 . 1.497(3) ?
    C7 C8 . 1.514(4) ?
    C7 H7A . 0.9700 ?
    C7 H7B . 0.9700 ?
    C8 C9 . 1.524(3) ?
    C8 C10 . 1.528(4) ?
    C8 C11 . 1.533(4) ?
    C9 H9A . 0.9700 ?
    C9 H9B . 0.9700 ?
    C10 H10A . 0.9600 ?
    C10 H10B . 0.9600 ?
    C10 H10C . 0.9600 ?
    C11 H11A . 0.9600 ?
    C11 H11B . 0.9600 ?
    C11 H11C . 0.9600 ?
    C13 C18 . 1.383(3) ?
    C13 C14 . 1.386(4) ?
    C14 C15 . 1.389(5) ?
    C14 H14 . 0.9300 ?
    C15 C16 . 1.358(5) ?
    C15 H15 . 0.9300 ?
    C16 C17 . 1.385(4) ?
    C16 H16 . 0.9300 ?
    C17 C18 . 1.368(3) ?
    C17 H17 . 0.9300 ?
    C19 H19A . 0.9600 ?
    C19 H19B . 0.9600 ?
    C19 H19C . 0.9600 ?
    C21 C22 . 1.372(3) ?
    C21 C26 . 1.377(3) ?
    C22 C23 . 1.381(3) ?
    C22 H22 . 0.9300 ?
    C23 C24 . 1.365(4) ?
    C23 H23 . 0.9300 ?
    C24 C25 . 1.367(4) ?
    C25 C26 . 1.384(4) ?
    C25 H25 . 0.9300 ?
    C26 H26 . 0.9300 ?
    C27 H27 . 0.9300 ?
    C28 H28A . 0.9600 ?
    C28 H28B . 0.9600 ?
    C28 H28C . 0.9600 ?
    C29 H29A . 0.9600 ?
    C29 H29B . 0.9600 ?
    C29 H29C . 0.9600 ?
loop_
    _geom_angle_atom_site_label_1
    _geom_angle_atom_site_label_2
    _geom_angle_atom_site_label_3
    _geom_angle_site_symmetry_1
    _geom_angle_site_symmetry_3
    _geom_angle
    _geom_angle_publ_flag
    H4A O4 H4B . . 110(4) ?
    H5A O5 H5B . . 108(4) ?
    C5 N1 C1 . . 120.56(17) ?
    C5 N1 C21 . . 120.44(17) ?
    C1 N1 C21 . . 118.74(18) ?
    C12 N2 C13 . . 111.0(2) ?
    C12 N2 C19 . . 123.1(2) ?
    C13 N2 C19 . . 125.0(2) ?
    C5 N4 H4C . . 120.0 ?
    C5 N4 H4D . . 120.0 ?
    H4C N4 H4D . . 120.0 ?
    C27 N5 C28 . . 120.9(5) ?
    C27 N5 C29 . . 123.0(5) ?
    C28 N5 C29 . . 116.1(5) ?
    C2 C1 N1 . . 121.7(2) ?
    C2 C1 C9 . . 122.1(2) ?
    N1 C1 C9 . . 116.17(19) ?
    C1 C2 C6 . . 119.9(2) ?
    C1 C2 C3 . . 123.27(19) ?
    C6 C2 C3 . . 116.87(19) ?
    C2 C3 C18 . . 113.90(18) ?
    C2 C3 C4 . . 109.84(17) ?
    C18 C3 C4 . . 110.71(17) ?
    C2 C3 C12 . . 111.04(18) ?
    C18 C3 C12 . . 101.58(18) ?
    C4 C3 C12 . . 109.47(18) ?
    C5 C4 C20 . . 119.5(2) ?
    C5 C4 C3 . . 124.29(19) ?
    C20 C4 C3 . . 116.16(18) ?
    N4 C5 C4 . . 123.7(2) ?
    N4 C5 N1 . . 116.05(19) ?
    C4 C5 N1 . . 120.16(19) ?
    O1 C6 C2 . . 120.0(2) ?
    O1 C6 C7 . . 121.1(2) ?
    C2 C6 C7 . . 118.9(2) ?
    C6 C7 C8 . . 113.4(2) ?
    C6 C7 H7A . . 108.9 ?
    C8 C7 H7A . . 108.9 ?
    C6 C7 H7B . . 108.9 ?
    C8 C7 H7B . . 108.9 ?
    H7A C7 H7B . . 107.7 ?
    C7 C8 C9 . . 108.1(2) ?
    C7 C8 C10 . . 110.0(2) ?
    C9 C8 C10 . . 110.9(2) ?
    C7 C8 C11 . . 109.8(2) ?
    C9 C8 C11 . . 107.8(2) ?
    C10 C8 C11 . . 110.2(2) ?
    C1 C9 C8 . . 114.7(2) ?
    C1 C9 H9A . . 108.6 ?
    C8 C9 H9A . . 108.6 ?
    C1 C9 H9B . . 108.6 ?
    C8 C9 H9B . . 108.6 ?
    H9A C9 H9B . . 107.6 ?
    C8 C10 H10A . . 109.5 ?
    C8 C10 H10B . . 109.5 ?
    H10A C10 H10B . . 109.5 ?
    C8 C10 H10C . . 109.5 ?
    H10A C10 H10C . . 109.5 ?
    H10B C10 H10C . . 109.5 ?
    C8 C11 H11A . . 109.5 ?
    C8 C11 H11B . . 109.5 ?
    H11A C11 H11B . . 109.5 ?
    C8 C11 H11C . . 109.5 ?
    H11A C11 H11C . . 109.5 ?
    H11B C11 H11C . . 109.5 ?
    O2 C12 N2 . . 125.9(2) ?
    O2 C12 C3 . . 125.8(2) ?
    N2 C12 C3 . . 108.3(2) ?
    C18 C13 C14 . . 121.1(3) ?
    C18 C13 N2 . . 110.0(2) ?
    C14 C13 N2 . . 128.9(3) ?
    C13 C14 C15 . . 116.5(3) ?
    C13 C14 H14 . . 121.7 ?
    C15 C14 H14 . . 121.7 ?
    C16 C15 C14 . . 122.9(3) ?
    C16 C15 H15 . . 118.6 ?
    C14 C15 H15 . . 118.6 ?
    C15 C16 C17 . . 119.8(3) ?
    C15 C16 H16 . . 120.1 ?
    C17 C16 H16 . . 120.1 ?
    C18 C17 C16 . . 118.9(3) ?
    C18 C17 H17 . . 120.6 ?
    C16 C17 H17 . . 120.6 ?
    C17 C18 C13 . . 120.9(2) ?
    C17 C18 C3 . . 130.3(2) ?
    C13 C18 C3 . . 108.7(2) ?
    N2 C19 H19A . . 109.5 ?
    N2 C19 H19B . . 109.5 ?
    H19A C19 H19B . . 109.5 ?
    N2 C19 H19C . . 109.5 ?
    H19A C19 H19C . . 109.5 ?
    H19B C19 H19C . . 109.5 ?
    N3 C20 C4 . . 177.4(2) ?
    C22 C21 C26 . . 120.6(2) ?
    C22 C21 N1 . . 120.5(2) ?
    C26 C21 N1 . . 118.8(2) ?
    C21 C22 C23 . . 119.9(2) ?
    C21 C22 H22 . . 120.1 ?
    C23 C22 H22 . . 120.1 ?
    C24 C23 C22 . . 119.0(2) ?
    C24 C23 H23 . . 120.5 ?
    C22 C23 H23 . . 120.5 ?
    C23 C24 C25 . . 121.9(2) ?
    C23 C24 Cl1 . . 119.1(2) ?
    C25 C24 Cl1 . . 119.0(2) ?
    C24 C25 C26 . . 119.1(2) ?
    C24 C25 H25 . . 120.5 ?
    C26 C25 H25 . . 120.5 ?
    C21 C26 C25 . . 119.5(2) ?
    C21 C26 H26 . . 120.3 ?
    C25 C26 H26 . . 120.3 ?
    O3 C27 N5 . . 127.2(4) ?
    O3 C27 H27 . . 116.4 ?
    N5 C27 H27 . . 116.4 ?
    N5 C28 H28A . . 109.5 ?
    N5 C28 H28B . . 109.5 ?
    H28A C28 H28B . . 109.5 ?
    N5 C28 H28C . . 109.5 ?
    H28A C28 H28C . . 109.5 ?
    H28B C28 H28C . . 109.5 ?
    N5 C29 H29A . . 109.5 ?
    N5 C29 H29B . . 109.5 ?
    H29A C29 H29B . . 109.5 ?
    N5 C29 H29C . . 109.5 ?
    H29A C29 H29C . . 109.5 ?
    H29B C29 H29C . . 109.5 ?
loop_
    _geom_torsion_atom_site_label_1
    _geom_torsion_atom_site_label_2
    _geom_torsion_atom_site_label_3
    _geom_torsion_atom_site_label_4
    _geom_torsion_site_symmetry_1
    _geom_torsion_site_symmetry_2
    _geom_torsion_site_symmetry_3
    _geom_torsion_site_symmetry_4
    _geom_torsion
    _geom_torsion_publ_flag
    C5 N1 C1 C2 . . . . -0.3(3) ?
    C21 N1 C1 C2 . . . . 173.8(2) ?
    C5 N1 C1 C9 . . . . 179.7(2) ?
    C21 N1 C1 C9 . . . . -6.2(3) ?
    N1 C1 C2 C6 . . . . -175.3(2) ?
    C9 C1 C2 C6 . . . . 4.8(3) ?
    N1 C1 C2 C3 . . . . 3.7(3) ?
    C9 C1 C2 C3 . . . . -176.2(2) ?
    C1 C2 C3 C18 . . . . 119.9(2) ?
    C6 C2 C3 C18 . . . . -61.1(3) ?
    C1 C2 C3 C4 . . . . -4.9(3) ?
    C6 C2 C3 C4 . . . . 174.08(19) ?
    C1 C2 C3 C12 . . . . -126.2(2) ?
    C6 C2 C3 C12 . . . . 52.9(3) ?
    C2 C3 C4 C5 . . . . 3.4(3) ?
    C18 C3 C4 C5 . . . . -123.3(2) ?
    C12 C3 C4 C5 . . . . 125.6(2) ?
    C2 C3 C4 C20 . . . . -178.80(19) ?
    C18 C3 C4 C20 . . . . 54.6(3) ?
    C12 C3 C4 C20 . . . . -56.6(3) ?
    C20 C4 C5 N4 . . . . -1.2(3) ?
    C3 C4 C5 N4 . . . . 176.5(2) ?
    C20 C4 C5 N1 . . . . -178.3(2) ?
    C3 C4 C5 N1 . . . . -0.6(3) ?
    C1 N1 C5 N4 . . . . -178.59(19) ?
    C21 N1 C5 N4 . . . . 7.4(3) ?
    C1 N1 C5 C4 . . . . -1.3(3) ?
    C21 N1 C5 C4 . . . . -175.3(2) ?
    C1 C2 C6 O1 . . . . 178.2(2) ?
    C3 C2 C6 O1 . . . . -0.9(3) ?
    C1 C2 C6 C7 . . . . 1.1(3) ?
    C3 C2 C6 C7 . . . . -178.0(2) ?
    O1 C6 C7 C8 . . . . 151.3(2) ?
    C2 C6 C7 C8 . . . . -31.7(3) ?
    C6 C7 C8 C9 . . . . 53.2(3) ?
    C6 C7 C8 C10 . . . . -68.0(3) ?
    C6 C7 C8 C11 . . . . 170.5(2) ?
    C2 C1 C9 C8 . . . . 20.2(3) ?
    N1 C1 C9 C8 . . . . -159.8(2) ?
    C7 C8 C9 C1 . . . . -47.8(3) ?
    C10 C8 C9 C1 . . . . 72.9(3) ?
    C11 C8 C9 C1 . . . . -166.4(2) ?
    C13 N2 C12 O2 . . . . -177.0(2) ?
    C19 N2 C12 O2 . . . . -7.5(4) ?
    C13 N2 C12 C3 . . . . 4.9(3) ?
    C19 N2 C12 C3 . . . . 174.4(2) ?
    C2 C3 C12 O2 . . . . 54.8(3) ?
    C18 C3 C12 O2 . . . . 176.3(2) ?
    C4 C3 C12 O2 . . . . -66.6(3) ?
    C2 C3 C12 N2 . . . . -127.1(2) ?
    C18 C3 C12 N2 . . . . -5.6(2) ?
    C4 C3 C12 N2 . . . . 111.5(2) ?
    C12 N2 C13 C18 . . . . -1.9(3) ?
    C19 N2 C13 C18 . . . . -171.3(2) ?
    C12 N2 C13 C14 . . . . 179.3(2) ?
    C19 N2 C13 C14 . . . . 10.0(4) ?
    C18 C13 C14 C15 . . . . 0.2(4) ?
    N2 C13 C14 C15 . . . . 178.8(3) ?
    C13 C14 C15 C16 . . . . 0.0(5) ?
    C14 C15 C16 C17 . . . . 0.2(5) ?
    C15 C16 C17 C18 . . . . -0.4(4) ?
    C16 C17 C18 C13 . . . . 0.6(4) ?
    C16 C17 C18 C3 . . . . -176.1(2) ?
    C14 C13 C18 C17 . . . . -0.5(4) ?
    N2 C13 C18 C17 . . . . -179.3(2) ?
    C14 C13 C18 C3 . . . . 176.9(2) ?
    N2 C13 C18 C3 . . . . -2.0(3) ?
    C2 C3 C18 C17 . . . . -59.0(3) ?
    C4 C3 C18 C17 . . . . 65.4(3) ?
    C12 C3 C18 C17 . . . . -178.5(2) ?
    C2 C3 C18 C13 . . . . 123.9(2) ?
    C4 C3 C18 C13 . . . . -111.7(2) ?
    C12 C3 C18 C13 . . . . 4.5(2) ?
    C5 C4 C20 N3 . . . . 163(6) ?
    C3 C4 C20 N3 . . . . -15(6) ?
    C5 N1 C21 C22 . . . . -85.8(3) ?
    C1 N1 C21 C22 . . . . 100.1(3) ?
    C5 N1 C21 C26 . . . . 98.0(3) ?
    C1 N1 C21 C26 . . . . -76.1(3) ?
    C26 C21 C22 C23 . . . . 1.8(4) ?
    N1 C21 C22 C23 . . . . -174.4(2) ?
    C21 C22 C23 C24 . . . . 0.5(4) ?
    C22 C23 C24 C25 . . . . -2.4(4) ?
    C22 C23 C24 Cl1 . . . . 176.2(2) ?
    C23 C24 C25 C26 . . . . 1.9(4) ?
    Cl1 C24 C25 C26 . . . . -176.6(2) ?
    C22 C21 C26 C25 . . . . -2.2(4) ?
    N1 C21 C26 C25 . . . . 174.0(2) ?
    C24 C25 C26 C21 . . . . 0.4(4) ?
    C28 N5 C27 O3 . . . . 1.6(7) ?
    C29 N5 C27 O3 . . . . -178.8(5) ?
loop_
    _geom_hbond_atom_site_label_D
    _geom_hbond_atom_site_label_H
    _geom_hbond_atom_site_label_A
    _geom_hbond_site_symmetry_A
    _geom_hbond_distance_DH
    _geom_hbond_distance_HA
    _geom_hbond_distance_DA
    _geom_hbond_angle_DHA
    C28 H28B N3 2_666 0.96 2.60 3.528(5) 163.1
    C15 H15 Cl1 1_446 0.93 2.74 3.647(3) 166.6
    N4 H4D O4 2_675 0.86 2.23 2.934(3) 138.6
    N4 H4C O3 1_565 0.86 2.24 3.071(3) 162.0
    O5 H5B O3 . 0.82(4) 2.03(4) 2.830(4) 163(4)
    O5 H5A O1 . 0.83(3) 2.017(16) 2.816(3) 164(4)
    O4 H4B O2 1_455 0.82(3) 2.17(3) 2.974(3) 167(4)
    O4 H4A O5 2_665 0.82(4) 1.99(4) 2.800(4) 170(4)
