# Supplementary material for: 2′-Amino-1′-(4-chloro­phen­yl)-1,7′,7′-trimethyl-2,5′-dioxo-5′,6′,7′,8′-tetra­hydrospiro­[indoline-3,4′(1′H)-quinoline]-3′-carbonitrile dimethyl­formamide solvate dihydrate
Source: Acta Crystallogr Sect E Struct Rep Online. 2009 Mar 28;65(Pt 4):o875. doi: 10.1107/S1600536809010551 (PMC2968848; doi:10.1107/S1600536809010551)
Supplement: Supplementary file 2 [file e-65-0o875-Isup2.hkl]

# 
# h,k,l, Fc-squared, Fo-squared, sigma(Fo-squared) and status flag 
# 
data_I
_shelx_title '  _071225b' 
_shelx_refln_list_code          4 
_shelx_F_calc_maximum      136.04 
_exptl_crystal_F_000       600.00 
_reflns_d_resolution_high  0.8300 
 
loop_ 
 _symmetry_equiv_pos_as_xyz 
 'x, y, z' 
 '-x, -y, -z' 
 
_cell_length_a     9.2370 
_cell_length_b    12.9553 
_cell_length_c    14.4554 
_cell_angle_alpha  66.162 
_cell_angle_beta   71.619 
_cell_angle_gamma  84.595 
 
_shelx_F_squared_multiplier     1.000 
 
loop_ 
 _refln_index_h 
 _refln_index_k 
 _refln_index_l 
 _refln_F_squared_calc 
 _refln_F_squared_meas 
 _refln_F_squared_sigma 
 _refln_observed_status 
   2   0   0     6850.75     6443.15     21.52 o 
   3   0   0      202.71      185.03      3.17 o 
   4   0   0     2158.80     2327.49     16.44 o 
   5   0   0      306.59      303.12      3.91 o 
   6   0   0      199.36      213.53      3.33 o 
   7   0   0       16.07       20.47      3.64 o 
   8   0   0        0.03        2.22      1.67 o 
   9   0   0        0.03        2.22      3.83 o 
  10   0   0        7.99       13.38      5.14 o 
 -10   1   0       10.89       18.37      7.83 o 
  -9   1   0        7.98        7.94      3.42 o 
  -8   1   0       62.73       68.58      7.00 o 
  -7   1   0       58.71       52.94      4.32 o 
  -6   1   0       56.88       55.52      2.15 o 
  -5   1   0       11.82       18.52      1.70 o 
  -4   1   0      174.86      166.44      3.23 o 
  -3   1   0      470.95      402.39      5.03 o 
  -2   1   0       49.45       50.19      1.71 o 
   2   1   0     3780.70     3348.74     18.62 o 
   3   1   0      300.70      303.70      3.49 o 
   4   1   0       40.19       39.52      1.67 o 
   5   1   0       28.67       41.91      2.26 o 
   6   1   0      106.04      110.89      2.62 o 
   7   1   0       10.09        7.19      1.17 o 
   8   1   0        4.23        8.06      3.88 o 
   9   1   0        0.02        5.86      2.07 o 
  10   1   0        2.03        2.69      3.38 o 
 -10   2   0        0.38        3.95      3.42 o 
  -9   2   0        6.69        5.55      2.57 o 
  -8   2   0       45.16       53.78      3.81 o 
  -7   2   0       52.36       49.03      3.28 o 
  -6   2   0       13.60       14.82      1.35 o 
  -5   2   0      455.13      496.26      6.20 o 
  -4   2   0      570.00      619.97      7.25 o 
  -3   2   0      193.25      198.74      3.65 o 
  -2   2   0     5367.18     5040.73     23.66 o 
  -1   2   0     5032.87     4533.10     18.28 o 
   0   2   0      737.71      649.14      6.16 o 
   1   2   0      894.19      736.34      7.17 o 
   2   2   0       13.05       12.07      1.46 o 
   3   2   0      657.36      590.13      7.37 o 
   4   2   0      546.33      568.86      6.16 o 
   5   2   0      291.52      236.07      4.05 o 
   6   2   0      181.20      177.85      5.55 o 
   7   2   0       99.55       93.09      5.43 o 
   8   2   0      156.43      157.89     11.17 o 
   9   2   0       56.64       40.85     12.23 o 
  10   2   0        0.74        3.90      3.22 o 
 -10   3   0        9.55       16.69      5.64 o 
  -9   3   0        3.43        6.78      4.39 o 
  -8   3   0       30.96       34.52      3.32 o 
  -7   3   0       57.50       53.90      3.58 o 
  -6   3   0      168.07      175.00      4.60 o 
  -5   3   0      244.49      245.62      6.33 o 
  -4   3   0       33.01       36.53      2.13 o 
  -3   3   0      776.18      721.64      7.54 o 
  -2   3   0     2933.77     2647.90     15.11 o 
  -1   3   0     1727.26     1697.06     11.02 o 
   0   3   0       19.45       38.21      2.45 o 
   1   3   0       17.45       11.77      1.26 o 
   2   3   0      367.87      341.98      4.50 o 
   3   3   0       13.75        9.82      1.10 o 
   4   3   0        3.59        5.58      3.42 o 
   5   3   0       14.56        5.45      1.35 o 
   6   3   0       33.18       37.93      2.99 o 
   7   3   0      116.30      115.00      4.97 o 
   8   3   0        1.25        3.07      1.15 o 
   9   3   0       11.67       13.23      3.30 o 
  10   3   0        5.74       12.50      4.35 o 
 -10   4   0        0.09       -0.55      5.91 o 
  -9   4   0        4.53        7.40      4.98 o 
  -8   4   0       25.29       20.32      5.28 o 
  -7   4   0        9.54        8.57      3.59 o 
  -6   4   0      152.63      136.73      4.74 o 
  -5   4   0       26.50       23.37      1.94 o 
  -4   4   0      841.10      857.82     10.21 o 
  -3   4   0       75.32       75.41      3.26 o 
  -2   4   0      126.38      117.20      3.66 o 
  -1   4   0      366.92      374.91      6.87 o 
   0   4   0     1439.43     1382.07     12.78 o 
   1   4   0      135.52      127.82      2.96 o 
   2   4   0      912.67      974.92      9.40 o 
   3   4   0     1020.04     1032.71     13.59 o 
   4   4   0        6.66        9.06      1.28 o 
   5   4   0       60.45       74.58      2.95 o 
   6   4   0      399.69      463.06      8.17 o 
   7   4   0      183.61      195.98      5.91 o 
   8   4   0       33.12       34.10      2.39 o 
   9   4   0        6.09        3.32      3.59 o 
  10   4   0        0.66        8.50      3.45 o 
 -10   5   0        5.35        9.48      3.55 o 
  -9   5   0       11.83        7.59      1.74 o 
  -8   5   0       60.35       58.58      6.88 o 
  -7   5   0       24.64       21.51      2.62 o 
  -6   5   0       11.50        6.51      1.40 o 
  -5   5   0       69.25       70.59      3.41 o 
  -4   5   0      962.99      983.70     11.23 o 
  -3   5   0       25.63       23.70      2.04 o 
  -2   5   0        2.30        1.99      2.16 o 
  -1   5   0      153.94      190.72      5.74 o 
   0   5   0      495.03      502.99      6.45 o 
   1   5   0      125.67      119.25      3.42 o 
   2   5   0       49.92       59.73      3.03 o 
   3   5   0      974.71     1145.64     12.96 o 
   4   5   0       87.88       97.68      3.02 o 
   5   5   0       97.94      130.20      3.99 o 
   6   5   0        3.91        2.92      0.70 o 
   7   5   0       71.44       73.50      3.81 o 
   8   5   0        4.70        4.42      1.29 o 
   9   5   0        2.18        6.21      2.04 o 
  -9   6   0        1.61        7.32      3.94 o 
  -8   6   0       88.43       75.89      6.51 o 
  -7   6   0       17.78       25.20      4.86 o 
  -6   6   0       58.34       52.86      4.12 o 
  -5   6   0      158.75      168.87      6.05 o 
  -4   6   0       76.71       89.07      4.38 o 
  -3   6   0      159.50      159.60      5.18 o 
  -2   6   0      105.57      105.43      7.27 o 
  -1   6   0       80.51       87.26      3.65 o 
   0   6   0       27.84       26.70      2.02 o 
   1   6   0      487.27      503.93      7.14 o 
   2   6   0      381.49      404.51      6.78 o 
   3   6   0       37.39       41.04      2.56 o 
   4   6   0       20.97       21.24      2.66 o 
   5   6   0      296.64      307.89      6.06 o 
   6   6   0      120.13      125.11      5.73 o 
   7   6   0       10.17        7.74      1.60 o 
   8   6   0       14.06       11.27      1.88 o 
  -9   7   0        0.03       -6.63      6.63 o 
  -8   7   0       10.53        9.06      2.20 o 
  -7   7   0        6.29       13.15      5.45 o 
  -6   7   0        0.22        2.98      2.50 o 
  -5   7   0       11.41        9.05      1.50 o 
  -4   7   0      163.28      154.77      5.75 o 
  -3   7   0        1.88        7.66      2.14 o 
  -2   7   0      384.56      378.86      7.83 o 
  -1   7   0     1583.86     1648.16     16.70 o 
   0   7   0       47.15       47.42      2.95 o 
   1   7   0      454.25      449.69      7.05 o 
   2   7   0       86.02       85.20      3.28 o 
   3   7   0       32.01       37.93      2.37 o 
   4   7   0      620.18      696.10     15.43 o 
   5   7   0       66.37       66.65      2.59 o 
   6   7   0       21.72       16.26      1.75 o 
   7   7   0       15.98        8.01      1.61 o 
   8   7   0        1.61        4.31      3.58 o 
  -8   8   0       14.15       15.90      4.37 o 
  -7   8   0        9.70        6.31      3.46 o 
  -6   8   0        0.05        3.98      2.70 o 
  -5   8   0        0.02        3.08      2.93 o 
  -4   8   0       10.62       10.13      1.92 o 
  -3   8   0       24.43       23.06      4.66 o 
  -2   8   0      143.69      147.95      6.47 o 
  -1   8   0       20.55       24.97      2.88 o 
   0   8   0       58.48       71.22      5.25 o 
   1   8   0      895.47      954.59     11.12 o 
   2   8   0      109.43      110.59      4.22 o 
   3   8   0       53.46       48.13      2.69 o 
   4   8   0      584.53      637.28     11.22 o 
   5   8   0       24.28       21.70      1.61 o 
   6   8   0       16.94       21.34      2.03 o 
   7   8   0        0.41        2.67      1.56 o 
   8   8   0        4.66        5.62      4.77 o 
  -8   9   0        1.03        7.80      2.48 o 
  -7   9   0       27.62       27.77      4.87 o 
  -6   9   0       59.04       70.19      7.23 o 
  -5   9   0        7.74        3.60      2.00 o 
  -4   9   0        0.17        7.59      4.33 o 
  -3   9   0        6.51        7.38      2.01 o 
  -2   9   0      851.34      946.37     15.34 o 
  -1   9   0       41.99       39.40      3.34 o 
   0   9   0      285.33      277.99      7.57 o 
   1   9   0       22.96       20.07      2.28 o 
   2   9   0      419.50      446.63     11.04 o 
   3   9   0        1.68        3.69      0.85 o 
   4   9   0        0.66        1.60      0.84 o 
   5   9   0       45.24       35.10      2.48 o 
   6   9   0       84.80       81.60      7.45 o 
   7   9   0        0.01        4.66      4.28 o 
  -7  10   0        0.45        3.06      7.62 o 
  -6  10   0       61.42       56.32      9.54 o 
  -5  10   0        4.46        5.20      1.88 o 
  -4  10   0       35.00       44.73      7.81 o 
  -3  10   0       44.46       40.55      7.46 o 
  -2  10   0       45.07       42.93      4.69 o 
  -1  10   0      435.16      416.97     12.90 o 
   0  10   0       34.18       33.55      3.64 o 
   1  10   0      687.98      751.88     19.48 o 
   2  10   0        0.93        3.74      1.07 o 
   3  10   0       64.42       69.20      4.56 o 
   4  10   0        9.94       10.29      1.97 o 
   5  10   0        8.08        9.73      3.35 o 
   6  10   0        9.69        8.06      2.57 o 
   7  10   0        1.68       -1.12      4.30 o 
  -7  11   0       40.79       50.26      8.20 o 
  -6  11   0        2.13        5.27      5.37 o 
  -5  11   0      101.71      107.46     14.38 o 
  -4  11   0        4.96        2.36      3.27 o 
  -3  11   0      116.42      116.05     16.72 o 
  -2  11   0      177.60      174.67      7.90 o 
  -1  11   0      124.26      124.94     10.00 o 
   0  11   0       70.14       63.49      5.53 o 
   1  11   0       38.95       34.00      3.39 o 
   2  11   0      523.25      540.15     13.81 o 
   3  11   0       39.43       55.90      5.05 o 
   4  11   0       24.59       17.93      2.85 o 
   5  11   0        0.08        2.19      5.70 o 
   6  11   0       24.05       15.04      4.04 o 
  -6  12   0        5.20        6.28      2.68 o 
  -5  12   0        0.42        3.79      3.23 o 
  -4  12   0        1.89        4.01      6.21 o 
  -3  12   0        3.62        6.52      2.41 o 
  -2  12   0        0.00        8.12      3.31 o 
  -1  12   0       48.22       49.82      5.01 o 
   0  12   0        0.22        6.58      2.20 o 
   1  12   0       63.12       56.87      5.79 o 
   2  12   0        1.98        4.75      1.97 o 
   3  12   0        5.26        9.90      3.04 o 
   4  12   0       19.66       10.53      5.08 o 
   5  12   0        7.44        6.36      4.21 o 
  -4  13   0       11.32       10.55      3.09 o 
  -3  13   0       16.03        9.54      3.23 o 
  -2  13   0       24.44       24.19      5.44 o 
  -1  13   0       15.47       13.76      4.64 o 
   0  13   0       10.05        8.36      3.08 o 
   1  13   0       43.90       50.97      9.07 o 
   2  13   0       24.07       19.64      3.53 o 
   3  13   0        0.17        3.54      6.17 o 
  -2  14   0       11.77        7.96      3.56 o 
  -1  14   0        0.22        7.10      3.15 o 
   0  14   0        0.30        4.37      3.36 o 
   1  14   0        3.39       -2.68      3.55 o 
  -3 -13   1        0.18       16.19      6.38 o 
  -2 -13   1        0.00        0.26      5.52 o 
  -1 -13   1       11.22       13.01      4.23 o 
   0 -13   1        0.42        5.17      5.49 o 
   1 -13   1        0.06       -3.81      4.08 o 
   2 -13   1        4.01       11.47      2.83 o 
   3 -13   1       16.63       22.96      4.02 o 
   4 -13   1        0.08        3.25      6.44 o 
  -4 -12   1        6.80       11.70      5.34 o 
  -3 -12   1        4.52        7.09      2.23 o 
  -2 -12   1       17.04       13.97      3.37 o 
  -1 -12   1      208.78      232.17      9.28 o 
   0 -12   1        1.05        6.96      2.53 o 
   1 -12   1        8.67        9.44      3.49 o 
   2 -12   1        1.27        5.08      2.24 o 
   3 -12   1      205.74      216.25     17.91 o 
   4 -12   1        0.67        8.65      2.83 o 
   5 -12   1        5.87        9.15      3.66 o 
  -5 -11   1        2.85        5.54      5.71 o 
  -4 -11   1        0.14        8.07      3.35 o 
  -3 -11   1       17.63       11.40      2.52 o 
  -2 -11   1       32.44       37.14      4.12 o 
  -1 -11   1      101.16      102.96      7.31 o 
   0 -11   1      485.92      511.13     11.92 o 
   1 -11   1        1.21        5.23      2.66 o 
   2 -11   1       10.26       13.57      3.89 o 
   3 -11   1       22.15       18.50      3.36 o 
   4 -11   1        3.64        7.36      2.68 o 
   5 -11   1       42.57       40.39      7.75 o 
   6 -11   1        1.07        1.95      4.24 o 
  -6 -10   1       27.82       22.16      6.13 o 
  -5 -10   1       28.45       26.51      5.10 o 
  -4 -10   1        0.16        1.74      1.67 o 
  -3 -10   1       59.46       57.19      4.26 o 
  -2 -10   1      510.56      541.71     17.52 o 
  -1 -10   1      569.36      565.68     17.21 o 
   0 -10   1       39.61       44.45      4.11 o 
   1 -10   1     2435.13     2657.63     43.10 o 
   2 -10   1       42.19       40.75      6.34 o 
   3 -10   1      240.32      224.69     11.89 o 
   4 -10   1       21.96       26.86      5.89 o 
   5 -10   1       89.63       77.94     13.96 o 
   6 -10   1        7.96       11.44      3.83 o 
   7 -10   1        6.41        6.76      1.94 o 
  -7  -9   1        2.70       12.95     10.98 o 
  -6  -9   1        7.81        9.17      2.26 o 
  -5  -9   1       98.07      115.53      5.46 o 
  -4  -9   1        3.77        3.87      1.06 o 
  -3  -9   1        9.35        8.93      1.60 o 
  -2  -9   1       67.87       52.09      3.51 o 
  -1  -9   1      224.72      247.25      7.65 o 
   0  -9   1      720.19      727.27     11.24 o 
   1  -9   1        3.68        4.74      1.54 o 
   2  -9   1      509.65      510.51     12.05 o 
   3  -9   1       20.16       17.58      3.75 o 
   4  -9   1      348.39      374.95     13.37 o 
   5  -9   1        0.42       -3.24      4.77 o 
   6  -9   1       10.71       11.28      2.77 o 
   7  -9   1       11.37       10.86      2.28 o 
   8  -9   1       12.71       14.25      3.83 o 
  -7  -8   1        0.25        2.21      2.67 o 
  -6  -8   1      148.21      143.92      5.28 o 
  -5  -8   1        3.36        2.88      1.04 o 
  -4  -8   1       40.75       44.54      3.24 o 
  -3  -8   1        0.05        4.25      1.78 o 
  -2  -8   1      183.81      160.16      5.61 o 
  -1  -8   1      690.79      719.90     12.70 o 
   0  -8   1       19.53       21.24      2.21 o 
   1  -8   1      160.66      176.02      6.28 o 
   2  -8   1        3.29        4.14      1.62 o 
   3  -8   1       61.17       54.70      5.04 o 
   4  -8   1        0.60        6.40      2.32 o 
   5  -8   1        2.21        4.44      1.70 o 
   6  -8   1       45.98       50.22      4.61 o 
   7  -8   1       30.69       37.52      6.34 o 
   8  -8   1        2.59        6.36      2.34 o 
  -7  -7   1        0.73        2.41      1.59 o 
  -6  -7   1       14.00       10.90      3.41 o 
  -5  -7   1      333.53      332.74      6.06 o 
  -4  -7   1      222.35      190.70      4.91 o 
  -3  -7   1       17.10       14.29      1.93 o 
  -2  -7   1       40.33       36.58      2.58 o 
  -1  -7   1      291.28      292.42      6.55 o 
   0  -7   1      135.38      145.58      5.07 o 
   1  -7   1      325.49      332.41      7.19 o 
   2  -7   1      322.41      332.94      7.47 o 
   3  -7   1      314.27      331.95      9.27 o 
   4  -7   1       31.03       27.99      2.93 o 
   5  -7   1       98.55      101.84      6.47 o 
   6  -7   1        2.31        1.52      2.93 o 
   7  -7   1       35.14       30.37      5.47 o 
   8  -7   1        0.71        5.44      1.85 o 
   9  -7   1        9.61        8.73      2.96 o 
  -8  -6   1        1.23        3.53      1.98 o 
  -7  -6   1        0.03        6.12      1.53 o 
  -6  -6   1      196.46      201.77      5.05 o 
  -5  -6   1      200.24      199.94      5.52 o 
  -4  -6   1      142.06      132.72      3.96 o 
  -3  -6   1      589.53      610.75      8.64 o 
  -2  -6   1      759.15      826.08      9.64 o 
  -1  -6   1      896.01      916.03      9.78 o 
   0  -6   1       10.37       10.01      1.74 o 
   1  -6   1        0.10        4.13      1.04 o 
   2  -6   1      128.32      174.86      5.44 o 
   3  -6   1       22.77       26.76      2.67 o 
   4  -6   1      509.48      522.65      9.34 o 
   5  -6   1       58.14       64.89      3.97 o 
   6  -6   1       18.44       18.51      4.38 o 
   7  -6   1      129.39      130.15     11.46 o 
   8  -6   1       13.88       22.17      5.09 o 
   9  -6   1        5.34        5.91      2.46 o 
  -9  -5   1        0.02       13.95      3.93 o 
  -8  -5   1        4.94        9.22      1.78 o 
  -7  -5   1        2.01        5.35      1.52 o 
  -6  -5   1        6.62        6.04      1.14 o 
  -5  -5   1       44.65       43.56      2.76 o 
  -4  -5   1       94.69       97.74      3.38 o 
  -3  -5   1      342.24      306.47      5.27 o 
  -2  -5   1       47.54       41.26      2.39 o 
  -1  -5   1      771.99      853.86      8.77 o 
   0  -5   1     1352.24     1300.12     17.10 o 
   1  -5   1       35.39       44.66      3.18 o 
   2  -5   1      409.11      381.77      6.85 o 
   3  -5   1        2.65        3.16      1.35 o 
   4  -5   1      189.66      219.96      6.08 o 
   5  -5   1        1.15        3.01      1.63 o 
   6  -5   1      213.04      224.08      6.37 o 
   7  -5   1        5.75        9.19      1.95 o 
   8  -5   1      171.58      168.36      6.70 o 
   9  -5   1        1.29        2.64      3.20 o 
  10  -5   1        4.36       12.07      4.56 o 
  -9  -4   1       11.10       20.34      5.47 o 
  -8  -4   1       11.29       10.04      3.21 o 
  -7  -4   1       10.15       17.41      2.04 o 
  -6  -4   1        0.04        4.15      1.38 o 
  -5  -4   1       31.49       26.74      2.09 o 
  -4  -4   1      266.00      307.40      5.19 o 
  -3  -4   1      984.64     1024.98     14.76 o 
  -2  -4   1      327.47      376.12      5.14 o 
  -1  -4   1      803.72      852.25     12.74 o 
   0  -4   1      854.37      843.11      9.81 o 
   1  -4   1        8.57        7.92      1.56 o 
   2  -4   1     2185.45     2221.62     15.39 o 
   3  -4   1     1012.84     1045.01     10.78 o 
   4  -4   1      740.77      728.01      9.77 o 
   5  -4   1        5.28        4.77      1.67 o 
   6  -4   1       34.58       32.92      2.34 o 
   7  -4   1      407.08      410.47     10.95 o 
   8  -4   1       23.93       18.48      2.96 o 
   9  -4   1        4.67        4.23      2.16 o 
  10  -4   1        2.63       10.20      3.17 o 
  -9  -3   1        0.56        4.51      2.52 o 
  -8  -3   1        2.35        2.98      1.86 o 
  -7  -3   1      161.37      180.79      4.14 o 
  -6  -3   1       98.04      109.33      3.93 o 
  -5  -3   1       13.42       10.10      1.09 o 
  -4  -3   1      253.05      299.80      4.78 o 
  -3  -3   1     2625.28     2773.66     19.08 o 
  -2  -3   1      332.76      328.87      4.85 o 
  -1  -3   1     3577.98     3438.89     16.19 o 
   0  -3   1      156.80      181.46      3.61 o 
   1  -3   1     2917.57     2899.36     21.98 o 
   2  -3   1     5541.65     5284.29     56.45 o 
   3  -3   1        4.57        9.85      2.53 o 
   4  -3   1      554.48      507.42      7.53 o 
   5  -3   1       27.50       33.89      2.62 o 
   6  -3   1        3.32        5.75      1.19 o 
   7  -3   1        0.69        1.89      1.08 o 
   8  -3   1       91.51      100.03     11.37 o 
   9  -3   1       12.18       14.66      5.45 o 
  10  -3   1        1.84        3.94      3.80 o 
 -10  -2   1        0.21        2.03      3.30 o 
  -9  -2   1        2.45        4.02      2.61 o 
  -8  -2   1        3.34        2.02      2.80 o 
  -7  -2   1        0.19        1.19      1.76 o 
  -6  -2   1       44.82       43.26      1.79 o 
  -5  -2   1       12.44       15.40      2.00 o 
  -4  -2   1       99.98       91.60      2.59 o 
  -3  -2   1      326.15      320.70      4.25 o 
  -2  -2   1      959.39     1014.53      9.29 o 
  -1  -2   1      366.14      373.83      6.88 o 
   0  -2   1      149.99      143.47      2.82 o 
   1  -2   1      613.03      549.30      6.47 o 
   2  -2   1     7617.98     7387.61     28.75 o 
   3  -2   1       74.97       62.36      2.52 o 
   4  -2   1      465.69      397.27      5.85 o 
   5  -2   1       90.02       90.55      3.50 o 
   6  -2   1        0.72        4.63      0.76 o 
   7  -2   1        0.09        2.54      1.42 o 
   8  -2   1       59.09       51.26      2.91 o 
   9  -2   1        8.29        6.72      2.48 o 
  10  -2   1        1.26        5.08      4.57 o 
 -10  -1   1        0.61        7.78      2.40 o 
  -9  -1   1       26.96       33.69      7.97 o 
  -8  -1   1      139.87      146.83      8.60 o 
  -7  -1   1      101.25      104.21     13.35 o 
  -6  -1   1       13.25       11.23      3.20 o 
  -5  -1   1        2.62        3.80      1.44 o 
  -4  -1   1       27.33       17.90      1.09 o 
  -3  -1   1       65.61       80.14      2.46 o 
  -2  -1   1      329.66      246.01      4.33 o 
  -1  -1   1       49.26       36.00      1.44 o 
   2  -1   1     1511.89     1453.25      8.63 o 
   3  -1   1     1419.04     1422.59     10.20 o 
   4  -1   1      268.27      226.37      4.06 o 
   5  -1   1       25.92       23.03      1.97 o 
   6  -1   1      286.76      277.03      6.37 o 
   7  -1   1        9.50       13.13      2.01 o 
   8  -1   1       11.64       12.05      1.40 o 
   9  -1   1        0.28        2.65      1.68 o 
  10  -1   1        7.15       11.17      5.86 o 
 -10   0   1        3.46       -1.33      4.80 o 
  -9   0   1        0.24        7.22      4.49 o 
  -8   0   1       63.61       74.03     12.33 o 
  -7   0   1      178.15      180.46      9.17 o 
  -6   0   1       50.31       60.01      4.70 o 
  -5   0   1       71.18       67.90      4.65 o 
  -4   0   1       26.23       29.13      5.71 o 
  -3   0   1      259.93      254.32      6.34 o 
  -2   0   1     3573.70     3245.85     31.57 o 
  -1   0   1     1235.20     1058.99     11.77 o 
   3   0   1     2254.64     2060.07     14.52 o 
   4   0   1      368.95      403.22      5.40 o 
   5   0   1       81.64       98.95      3.04 o 
   6   0   1      110.21      124.37      3.58 o 
   7   0   1        0.01        3.89      1.31 o 
   8   0   1      118.91      116.56      3.23 o 
   9   0   1        3.76        7.84      3.40 o 
  10   0   1        7.74       14.55      4.06 o 
 -10   1   1       19.12       17.84      5.35 o 
  -9   1   1        0.00        3.83      4.24 o 
  -8   1   1      165.26      186.12     14.95 o 
  -7   1   1      252.43      269.61     11.92 o 
  -6   1   1       35.10       34.48      4.25 o 
  -5   1   1       38.14       47.80      3.90 o 
  -4   1   1      946.16      920.77      7.58 o 
  -3   1   1      293.14      246.82      3.15 o 
  -2   1   1     1034.74     1026.03     14.28 o 
  -1   1   1     5747.97     5283.66     25.46 o 
   2   1   1     1176.54      999.88      8.27 o 
   3   1   1    12340.75    11722.65     38.52 o 
   4   1   1        7.19        8.28      1.83 o 
   5   1   1     2620.69     2792.87     19.99 o 
   6   1   1       24.46       24.19      1.89 o 
   7   1   1        1.62        3.96      1.76 o 
   8   1   1       61.88       54.89      4.21 o 
   9   1   1        9.21        6.47      2.76 o 
  10   1   1        4.58        7.67      2.69 o 
 -10   2   1        0.43        8.94      3.44 o 
  -9   2   1       29.57       21.83      8.07 o 
  -8   2   1       44.48       45.82      8.45 o 
  -7   2   1       77.89       81.34      9.36 o 
  -6   2   1       58.25       58.45      1.83 o 
  -5   2   1        2.34        3.34      0.83 o 
  -4   2   1       84.15       88.70      2.50 o 
  -3   2   1      400.05      392.72      5.19 o 
  -2   2   1        6.52       12.41      1.42 o 
  -1   2   1     1831.66     1749.66      9.95 o 
   0   2   1      450.62      426.65      4.53 o 
   1   2   1     9112.57     7798.63     38.16 o 
   2   2   1     2277.63     2244.36     22.93 o 
   3   2   1     3623.48     3420.22     15.26 o 
   4   2   1       98.62       76.22      3.39 o 
   5   2   1       84.73       87.63      2.83 o 
   6   2   1       35.45       35.36      2.81 o 
   7   2   1       97.76      100.43      4.05 o 
   8   2   1        2.07        2.76      1.19 o 
   9   2   1        0.78        2.79      1.65 o 
  10   2   1        4.51        7.59      4.61 o 
 -10   3   1        3.84        7.98      5.02 o 
  -9   3   1        3.81        9.30      4.25 o 
  -8   3   1        5.68        7.32      3.60 o 
  -7   3   1       10.78        8.09      3.32 o 
  -6   3   1        2.01        4.04      1.04 o 
  -5   3   1      262.23      227.55      4.46 o 
  -4   3   1       49.56       40.53      2.17 o 
  -3   3   1        0.67        1.91      0.96 o 
  -2   3   1      309.55      259.05      4.44 o 
  -1   3   1      794.70      784.54     11.49 o 
   0   3   1     2730.34     2667.18     12.93 o 
   1   3   1     1758.91     1756.64      9.19 o 
   2   3   1      267.93      233.53      2.69 o 
   3   3   1        0.55        2.11      0.70 o 
   4   3   1     1060.59     1184.68      9.42 o 
   5   3   1       11.57       12.55      1.75 o 
   6   3   1       66.46       72.18      2.88 o 
   7   3   1        0.19        4.03      1.11 o 
   8   3   1       46.75       44.77      3.44 o 
   9   3   1       23.93       20.34      2.42 o 
  10   3   1       14.93       15.71      5.51 o 
 -10   4   1        1.91        6.00      4.52 o 
  -9   4   1        3.78       17.86      4.99 o 
  -8   4   1        4.76        8.80      3.81 o 
  -7   4   1      143.77      151.46      7.32 o 
  -6   4   1       37.19       33.58      3.10 o 
  -5   4   1       18.70       24.39      2.62 o 
  -4   4   1       76.80       72.44      3.12 o 
  -3   4   1      295.40      294.52      5.43 o 
  -2   4   1      189.76      199.85      4.31 o 
  -1   4   1       64.98       60.56      2.61 o 
   0   4   1     2712.16     2498.83     18.40 o 
   1   4   1     1574.50     1439.35     35.96 o 
   2   4   1     1949.66     1860.03     13.77 o 
   3   4   1      691.11      614.74      6.07 o 
   4   4   1        4.32        4.67      0.90 o 
   5   4   1      158.91      166.69      4.86 o 
   6   4   1      199.15      226.51      4.86 o 
   7   4   1        4.65        5.67      1.53 o 
   8   4   1      109.12      122.09      4.97 o 
   9   4   1        9.24        7.47      2.21 o 
  -9   5   1        8.25        5.94      3.40 o 
  -8   5   1       15.80        9.63      2.71 o 
  -7   5   1      190.80      196.20      6.25 o 
  -6   5   1      396.32      414.54      7.75 o 
  -5   5   1       79.71       64.82      3.39 o 
  -4   5   1       74.20       93.69      4.36 o 
  -3   5   1      270.13      252.43      5.78 o 
  -2   5   1     1640.49     1642.99     15.50 o 
  -1   5   1       75.37       59.71      6.43 o 
   0   5   1        0.31        2.57      2.25 o 
   1   5   1     2707.44     2734.64     14.46 o 
   2   5   1        8.07        8.72      0.91 o 
   3   5   1      232.00      242.40      5.38 o 
   4   5   1        0.68        0.32      1.47 o 
   5   5   1        3.96        3.94      1.12 o 
   6   5   1      178.55      210.79      4.95 o 
   7   5   1       23.74       19.29      1.92 o 
   8   5   1       91.20       84.38      3.58 o 
   9   5   1        0.18        4.93      2.66 o 
  -9   6   1       24.99       19.75      5.32 o 
  -8   6   1       27.21       20.43      6.52 o 
  -7   6   1       11.49        7.62      2.39 o 
  -6   6   1       45.53       42.75      4.73 o 
  -5   6   1        6.46        7.36      1.76 o 
  -4   6   1      273.17      285.42      6.64 o 
  -3   6   1     1312.07     1441.28     21.50 o 
  -2   6   1      200.75      210.71      5.38 o 
  -1   6   1       22.97       31.39      2.37 o 
   0   6   1      931.66      972.92      9.75 o 
   1   6   1       91.52       97.92      3.35 o 
   2   6   1       58.12       64.71      2.40 o 
   3   6   1      214.78      216.05      5.36 o 
   4   6   1       30.02       24.50      2.18 o 
   5   6   1        1.47        5.36      0.82 o 
   6   6   1      212.03      187.86      4.63 o 
   7   6   1        2.40        3.15      0.82 o 
   8   6   1       48.03       46.33      5.07 o 
  -9   7   1        0.78       -6.27      6.36 o 
  -8   7   1       36.39       28.66      9.39 o 
  -7   7   1       78.62       82.15      7.40 o 
  -6   7   1       30.23       31.48      3.42 o 
  -5   7   1      101.07      101.23      4.84 o 
  -4   7   1       25.26       27.70      3.12 o 
  -3   7   1      183.48      193.73      5.89 o 
  -2   7   1      370.54      399.21      7.70 o 
  -1   7   1      405.23      359.69      7.09 o 
   0   7   1      406.37      372.66      6.70 o 
   1   7   1      667.23      767.33      9.21 o 
   2   7   1      143.91      144.46      3.73 o 
   3   7   1       14.86       14.29      2.04 o 
   4   7   1       16.21       25.30      1.75 o 
   5   7   1       35.91       49.74      5.15 o 
   6   7   1       11.96       11.98      2.48 o 
   7   7   1        3.01        4.64      1.31 o 
   8   7   1        3.28        3.45      2.25 o 
  -8   8   1       20.98       22.63      4.45 o 
  -7   8   1       40.07       35.07      4.76 o 
  -6   8   1       26.49       30.12      3.71 o 
  -5   8   1        6.09        3.55      2.09 o 
  -4   8   1       10.63       10.07      1.69 o 
  -3   8   1       13.29       15.69      2.57 o 
  -2   8   1      196.52      187.65      5.94 o 
  -1   8   1        8.55        7.75      1.70 o 
   0   8   1      352.80      359.01      7.22 o 
   1   8   1        2.20        5.78      1.55 o 
   2   8   1       32.26       32.89      2.25 o 
   3   8   1      375.58      378.96      5.49 o 
   4   8   1       95.73       86.40      2.55 o 
   5   8   1        0.84        3.30      2.20 o 
   6   8   1      350.19      327.73     11.66 o 
   7   8   1        4.58        9.56      4.48 o 
   8   8   1       13.80       16.01      4.87 o 
  -8   9   1        9.49       14.61      4.83 o 
  -7   9   1       19.98       32.41      4.51 o 
  -6   9   1       54.80       40.95      4.02 o 
  -5   9   1       10.62        8.49      2.73 o 
  -4   9   1       18.46       19.34      2.73 o 
  -3   9   1      246.69      256.49      8.85 o 
  -2   9   1      110.43      113.30      5.39 o 
  -1   9   1       11.52       10.15      2.88 o 
   0   9   1      799.78      845.61     14.52 o 
   1   9   1       82.43       85.69      4.29 o 
   2   9   1      281.29      272.72      6.66 o 
   3   9   1       11.74        5.81      1.90 o 
   4   9   1      315.88      316.58      7.93 o 
   5   9   1       14.99        8.68      3.01 o 
   6   9   1        4.22        3.85      2.13 o 
   7   9   1        0.00        1.19      3.07 o 
   8   9   1        2.98        6.87      2.45 o 
  -7  10   1        1.48        6.86      3.23 o 
  -6  10   1        0.00        3.16      6.08 o 
  -5  10   1       23.00       21.15      4.17 o 
  -4  10   1        0.69        6.03      2.96 o 
  -3  10   1       87.41       86.96      5.71 o 
  -2  10   1        7.35        7.31      1.70 o 
  -1  10   1       95.68      100.68      5.78 o 
   0  10   1       33.65       36.88      6.45 o 
   1  10   1      223.64      231.27      8.29 o 
   2  10   1      240.02      257.18      7.85 o 
   3  10   1     1001.08     1096.00     11.31 o 
   4  10   1      116.93      106.59      4.79 o 
   5  10   1       38.21       51.09      9.03 o 
   6  10   1       15.19       27.93      6.68 o 
   7  10   1       28.95       21.36      6.46 o 
  -7  11   1        3.46        3.56      2.88 o 
  -6  11   1        9.49        7.37      3.74 o 
  -5  11   1       23.50       30.93      9.73 o 
  -4  11   1       13.72       16.71      4.79 o 
  -3  11   1        7.50       10.16      5.65 o 
  -2  11   1        0.99        6.75      2.19 o 
  -1  11   1      292.33      313.18     14.98 o 
   0  11   1        1.59        6.18      2.72 o 
   1  11   1       61.50       60.32      4.18 o 
   2  11   1      219.78      231.13      7.52 o 
   3  11   1        0.39       12.33      4.46 o 
   4  11   1      124.99      138.26      4.83 o 
   5  11   1        1.02       -1.48      5.11 o 
   6  11   1        4.75        5.10      4.80 o 
  -6  12   1        0.01        4.01      3.10 o 
  -5  12   1       10.14       10.60      3.80 o 
  -4  12   1        5.93        3.11      4.22 o 
  -3  12   1       32.94       32.49      5.93 o 
  -2  12   1        3.51        7.78      2.51 o 
  -1  12   1       13.95        8.77      2.91 o 
   0  12   1        8.63        7.14      2.16 o 
   1  12   1        3.56        6.85      2.15 o 
   2  12   1        1.48        4.77      3.04 o 
   3  12   1       14.99       10.60      5.20 o 
   4  12   1       16.23        7.04      4.09 o 
   5  12   1       21.61       24.40      6.90 o 
  -5  13   1       30.94       30.73      5.37 o 
  -4  13   1       27.35       29.78      5.68 o 
  -3  13   1       15.67       17.14      6.48 o 
  -2  13   1       79.30       99.92      9.13 o 
  -1  13   1        8.59       10.22      6.28 o 
   0  13   1        7.26        6.42      2.33 o 
   1  13   1        4.15        7.63      2.32 o 
   2  13   1      100.76      118.01      8.65 o 
   3  13   1        2.69       -4.51      6.12 o 
   4  13   1       10.36        4.74      4.06 o 
  -3  14   1       19.23       16.20      3.28 o 
  -2  14   1       74.70       76.92      9.48 o 
  -1  14   1       55.20       67.64      8.25 o 
   0  14   1       10.09       10.74      3.35 o 
   1  14   1        1.13        3.40      2.89 o 
   2  14   1        7.46       -0.94      6.39 o 
  -1 -13   2        1.19        7.75      3.84 o 
   0 -13   2        1.67        9.53      3.55 o 
   1 -13   2       29.01       22.71      5.46 o 
   2 -13   2       58.52       59.73      9.24 o 
   3 -13   2        4.70        4.66      3.07 o 
  -3 -12   2       17.96       15.25      7.66 o 
  -2 -12   2       16.60       15.50      4.16 o 
  -1 -12   2       19.58       13.49      2.72 o 
   0 -12   2        4.30       -0.26      3.43 o 
   1 -12   2       32.14       53.10     13.58 o 
   2 -12   2       20.38       15.58      3.28 o 
   3 -12   2        6.68        7.06      2.95 o 
   4 -12   2       19.61       16.35      3.91 o 
   5 -12   2        8.34        5.28      6.70 o 
  -5 -11   2        0.22        9.83      4.12 o 
  -4 -11   2        0.10        5.10      5.97 o 
  -3 -11   2       12.67       12.36      3.95 o 
  -2 -11   2        2.72        2.75      2.04 o 
  -1 -11   2       25.00       26.52      5.29 o 
   0 -11   2       19.25       18.24      4.02 o 
   1 -11   2       18.51       16.57      3.28 o 
   2 -11   2        0.91        6.53      3.11 o 
   3 -11   2       87.71       82.65      8.12 o 
   4 -11   2        5.46        2.80      2.98 o 
   5 -11   2        1.38        7.50     11.20 o 
   6 -11   2        0.05        7.22      3.68 o 
  -6 -10   2        0.00        6.56      3.07 o 
  -5 -10   2       19.66       17.10      4.48 o 
  -4 -10   2      160.56      172.96      8.93 o 
  -3 -10   2       13.21       13.15      2.04 o 
  -2 -10   2       55.56       63.99      5.14 o 
  -1 -10   2       46.73       45.59      5.05 o 
   0 -10   2      297.23      303.02     13.62 o 
   1 -10   2       31.98       29.04      4.92 o 
   2 -10   2        0.17        4.05      1.74 o 
   3 -10   2      911.82      974.40     32.08 o 
   4 -10   2       89.22       83.19      8.73 o 
   5 -10   2      122.03      113.85      9.22 o 
   6 -10   2        6.47       16.04      4.64 o 
   7 -10   2        8.01        7.06      3.25 o 
  -6  -9   2        1.93       10.04      3.36 o 
  -5  -9   2        1.38        3.31      1.55 o 
  -4  -9   2        0.17        0.53      1.81 o 
  -3  -9   2       19.74       20.37      6.77 o 
  -2  -9   2        4.70        9.93      2.30 o 
  -1  -9   2       48.92       50.71      4.39 o 
   0  -9   2      580.25      616.98     15.11 o 
   1  -9   2       96.86      107.48      6.03 o 
   2  -9   2      655.86      646.33     16.70 o 
   3  -9   2      523.50      537.37     18.18 o 
   4  -9   2      468.35      485.92     17.31 o 
   5  -9   2        0.92        6.81      2.82 o 
   6  -9   2      177.23      166.88     11.43 o 
   7  -9   2      103.27      100.98      8.79 o 
   8  -9   2        0.13        0.93      2.95 o 
  -7  -8   2        1.53        6.05      3.15 o 
  -6  -8   2       58.96       61.31      4.48 o 
  -5  -8   2       29.23       28.73      3.07 o 
  -4  -8   2       49.55       41.97      3.13 o 
  -3  -8   2      159.05      173.41      5.86 o 
  -2  -8   2        0.03        3.26      1.80 o 
  -1  -8   2        5.10        4.01      2.10 o 
   0  -8   2        0.18        3.41      2.40 o 
   1  -8   2      412.12      449.95     15.39 o 
   2  -8   2       80.54       66.19      4.55 o 
   3  -8   2       92.65      103.05      6.63 o 
   4  -8   2       40.09       41.90      4.10 o 
   5  -8   2       22.92       24.31      3.74 o 
   6  -8   2        0.55        4.67      2.80 o 
   7  -8   2       13.99       16.69      5.20 o 
   8  -8   2        8.82        9.88      2.36 o 
  -7  -7   2        7.25        5.96      2.30 o 
  -6  -7   2        2.66        2.17      1.12 o 
  -5  -7   2       18.51       12.70      2.32 o 
  -4  -7   2       37.74       32.25      3.73 o 
  -3  -7   2       76.70       67.66      3.80 o 
  -2  -7   2        6.59        6.67      1.45 o 
  -1  -7   2      459.81      443.83      8.14 o 
   0  -7   2      177.04      170.26      5.57 o 
   1  -7   2       43.13       56.98      3.84 o 
   2  -7   2       11.81       10.63      1.64 o 
   3  -7   2      182.36      183.48      6.28 o 
   4  -7   2       22.19       17.81      2.46 o 
   5  -7   2       84.17       75.58      5.23 o 
   6  -7   2        0.40        5.94      1.85 o 
   7  -7   2        3.45        2.95      1.55 o 
   8  -7   2        3.26        2.05      2.68 o 
   9  -7   2       16.83       14.18      5.45 o 
  -8  -6   2       12.58        7.45      2.27 o 
  -7  -6   2        5.41        2.08      2.22 o 
  -6  -6   2        6.06        3.85      1.19 o 
  -5  -6   2       93.28       82.31      4.37 o 
  -4  -6   2      192.11      183.58      4.97 o 
  -3  -6   2       18.13       17.62      3.07 o 
  -2  -6   2       13.22       14.81      2.08 o 
  -1  -6   2        0.75        1.81      1.75 o 
   0  -6   2      604.81      643.80      9.09 o 
   1  -6   2     1250.86     1305.14     13.08 o 
   2  -6   2       71.97       61.81      3.57 o 
   3  -6   2      467.02      504.90      9.15 o 
   4  -6   2        7.65       13.92      2.08 o 
   5  -6   2        3.15        4.85      1.44 o 
   6  -6   2      248.83      251.02      9.49 o 
   7  -6   2        2.67        5.41      2.15 o 
   8  -6   2       37.16       33.93      5.98 o 
   9  -6   2       20.09       17.07      3.75 o 
  -8  -5   2       35.73       37.74      6.69 o 
  -7  -5   2        5.23        5.01      1.13 o 
  -6  -5   2      304.18      308.44      7.12 o 
  -5  -5   2      149.69      169.44      5.22 o 
  -4  -5   2       23.66       28.61      2.54 o 
  -3  -5   2       19.28       27.39      2.28 o 
  -2  -5   2       42.91       40.57      2.49 o 
  -1  -5   2     1380.41     1405.91     13.42 o 
   0  -5   2       41.68       45.95      2.68 o 
   1  -5   2       30.83       36.31      3.64 o 
   2  -5   2      139.75      157.26      5.02 o 
   3  -5   2       82.33       79.43      3.93 o 
   4  -5   2      153.79      168.45      5.25 o 
   5  -5   2       38.78       37.13      3.20 o 
   6  -5   2       19.77       12.59      2.04 o 
   7  -5   2      175.80      150.88      6.47 o 
   8  -5   2      122.56      121.82      6.96 o 
   9  -5   2        9.22        9.61      2.22 o 
  10  -5   2        0.33        6.42      3.21 o 
  -9  -4   2        5.40        8.35      3.57 o 
  -8  -4   2        1.00        0.90      2.74 o 
  -7  -4   2        1.32        0.82      0.98 o 
  -6  -4   2        2.16        3.24      0.82 o 
  -5  -4   2      168.33      192.49      5.30 o 
  -4  -4   2       11.84       10.58      1.42 o 
  -3  -4   2        0.06        3.21      1.51 o 
  -2  -4   2     1905.06     1971.23     18.30 o 
  -1  -4   2      790.96      829.43      8.62 o 
   0  -4   2      696.26      723.48      8.08 o 
   1  -4   2     3115.26     3057.68     21.56 o 
   2  -4   2       54.06       54.24      2.92 o 
   3  -4   2      275.37      318.93      6.29 o 
   4  -4   2       13.27        7.97      2.22 o 
   5  -4   2      323.08      320.66     10.04 o 
   6  -4   2       14.49       10.41      1.92 o 
   7  -4   2      396.50      359.95     10.53 o 
   8  -4   2        0.02        2.63      2.23 o 
   9  -4   2       48.60       31.61      7.55 o 
  10  -4   2        5.52        2.80      3.80 o 
  -9  -3   2        0.01        6.34      3.09 o 
  -8  -3   2        7.58        5.87      3.42 o 
  -7  -3   2        1.30        3.14      0.93 o 
  -6  -3   2      113.60      122.42      3.61 o 
  -5  -3   2       39.13       35.80      2.21 o 
  -4  -3   2       13.50       18.49      1.63 o 
  -3  -3   2       23.76       18.04      1.66 o 
  -2  -3   2        2.05        2.71      1.13 o 
  -1  -3   2      835.57      877.30      9.54 o 
   0  -3   2     4333.72     4190.90     20.33 o 
   1  -3   2      511.40      505.58      7.65 o 
   2  -3   2     1064.44     1122.80     12.66 o 
   3  -3   2      273.79      251.11      5.33 o 
   4  -3   2       44.95       39.51      2.56 o 
   5  -3   2      606.23      628.81      8.89 o 
   6  -3   2       12.83       14.12      1.78 o 
   7  -3   2        0.01        3.84      1.72 o 
   8  -3   2       33.03       34.35      3.03 o 
   9  -3   2        4.66        3.75      1.63 o 
  10  -3   2        6.64        3.31      3.87 o 
  -9  -2   2        6.01       -0.85      4.19 o 
  -8  -2   2       25.30       22.42      3.93 o 
  -7  -2   2       22.92       17.98      4.73 o 
  -6  -2   2        1.04        2.99      1.70 o 
  -5  -2   2      219.07      208.39      3.79 o 
  -4  -2   2      107.89      112.21      2.98 o 
  -3  -2   2       12.48       18.39      1.45 o 
  -2  -2   2      376.79      353.07      5.30 o 
  -1  -2   2     1683.98     1597.11     10.29 o 
   0  -2   2      655.74      615.46      7.42 o 
   1  -2   2     1863.95     1844.06     11.82 o 
   2  -2   2     1998.00     1837.51     39.21 o 
   3  -2   2       14.57       17.98      1.65 o 
   4  -2   2      849.71      940.50     14.60 o 
   5  -2   2      259.57      277.25      7.38 o 
   6  -2   2      197.88      196.39      5.20 o 
   7  -2   2      475.30      512.65     11.47 o 
   8  -2   2      137.63      143.73      5.67 o 
   9  -2   2        6.54        8.20      3.62 o 
  10  -2   2        4.17       10.07      3.49 o 
  -9  -1   2        1.33        4.55      2.71 o 
  -8  -1   2        4.91        8.18      2.73 o 
  -7  -1   2        1.19        5.24      2.75 o 
  -6  -1   2       16.13        9.22      2.85 o 
  -5  -1   2      138.88      137.05      7.06 o 
  -4  -1   2      365.94      355.00      5.03 o 
  -3  -1   2       30.08       21.65      1.78 o 
  -2  -1   2      725.85      674.28      8.42 o 
  -1  -1   2      851.44      870.73      8.44 o 
   0  -1   2     2377.83     2217.55     13.67 o 
   1  -1   2     1371.89     1211.59     11.67 o 
   2  -1   2     3557.83     3115.19     16.03 o 
   3  -1   2     1118.37     1121.05     13.03 o 
   4  -1   2       23.71       48.16      2.61 o 
   5  -1   2      241.53      239.14      5.04 o 
   6  -1   2       23.72       27.51      2.30 o 
   7  -1   2      220.03      224.93      5.91 o 
   8  -1   2       18.45       19.74      2.67 o 
   9  -1   2        0.70        2.07      1.16 o 
  10  -1   2        3.28       13.00      5.51 o 
 -10   0   2       10.42       11.75      5.53 o 
  -9   0   2        1.20        8.19      3.24 o 
  -8   0   2       22.60       18.70      7.70 o 
  -7   0   2       58.76       49.24     12.31 o 
  -6   0   2       74.90       72.57      5.97 o 
  -5   0   2       61.55       53.31      4.65 o 
  -4   0   2      149.34      152.57      6.34 o 
  -3   0   2      164.54      136.97      5.39 o 
  -2   0   2      503.90      548.12      7.51 o 
  -1   0   2      120.35      105.97      2.69 o 
   0   0   2     2144.54     1967.79      9.73 o 
   1   0   2     2442.55     2210.52     13.77 o 
   2   0   2     5079.97     4794.39     19.46 o 
   4   0   2     2939.98     3121.13     16.48 o 
   5   0   2     1125.10     1183.16     18.53 o 
   6   0   2       36.88       30.26      2.17 o 
   7   0   2        0.04        2.99      1.20 o 
   8   0   2        1.62        1.70      0.70 o 
   9   0   2        0.05        1.63      1.10 o 
  10   0   2        0.90        7.38      4.14 o 
 -10   1   2        2.74        7.92      4.54 o 
  -9   1   2        0.54       -2.11      5.00 o 
  -8   1   2        0.00        2.46      2.47 o 
  -7   1   2      163.73      173.51      8.96 o 
  -6   1   2        3.16        3.02      1.88 o 
  -5   1   2      279.37      267.47      9.08 o 
  -4   1   2      393.25      417.03     23.45 o 
  -2   1   2      945.92      932.51     27.11 o 
  -1   1   2     1301.66     1147.64     10.61 o 
   0   1   2        5.12        5.71      1.12 o 
   1   1   2     5440.68     4871.58     17.72 o 
   2   1   2     2535.32     2316.23     11.23 o 
   3   1   2     4250.51     4059.50     19.73 o 
   4   1   2      215.73      213.86      4.77 o 
   5   1   2     5501.62     5805.67     22.71 o 
   6   1   2      322.63      329.04      5.63 o 
   7   1   2      265.20      260.68      6.06 o 
   8   1   2       40.45       37.21      3.24 o 
   9   1   2        9.19        5.82      1.43 o 
  10   1   2        0.56       -2.40      4.52 o 
 -10   2   2        7.05       17.37      7.01 o 
  -9   2   2       32.90       56.56      9.45 o 
  -8   2   2      123.49      100.62     10.64 o 
  -7   2   2      195.67      172.20     15.94 o 
  -6   2   2       40.11       41.97      4.88 o 
  -5   2   2       84.68       97.98      6.21 o 
  -4   2   2        3.82        9.39      0.78 o 
  -3   2   2        4.59       11.55      1.20 o 
  -2   2   2        0.14        0.26      0.97 o 
  -1   2   2        6.24       14.36      1.67 o 
   0   2   2        0.09        9.55      1.54 o 
   1   2   2     3716.44     3388.39     13.39 o 
   2   2   2     3918.89     3650.73     14.40 o 
   3   2   2      221.16      210.53      3.40 o 
   4   2   2     1776.65     1903.27     11.55 o 
   5   2   2      411.85      412.89      9.93 o 
   6   2   2       76.63       72.48      2.93 o 
   7   2   2      189.74      208.40      5.29 o 
   8   2   2       80.67       78.16      4.23 o 
   9   2   2        0.01       -0.54      1.42 o 
  10   2   2        0.15        5.94      2.91 o 
 -10   3   2        1.15        5.12      4.75 o 
  -9   3   2        2.97        6.88      2.35 o 
  -8   3   2      112.05      103.50     11.10 o 
  -7   3   2       26.35       31.16      5.92 o 
  -6   3   2       18.26       19.79      2.39 o 
  -5   3   2       88.02       73.25      2.41 o 
  -4   3   2      303.56      300.66      5.12 o 
  -3   3   2      324.71      309.22      4.61 o 
  -2   3   2      632.72      562.34      7.25 o 
  -1   3   2     1626.05     1502.41     10.02 o 
   0   3   2     4126.32     3903.56     17.12 o 
   1   3   2     4377.36     4048.64     23.52 o 
   2   3   2       88.33      115.74      4.43 o 
   3   3   2     1315.37     1210.57     12.68 o 
   4   3   2      922.49      961.93      7.76 o 
   5   3   2      165.91      179.10      3.89 o 
   6   3   2      214.11      204.82      6.32 o 
   7   3   2      246.87      226.24      5.11 o 
   8   3   2      133.95      151.72      4.61 o 
   9   3   2        6.82        7.89      2.15 o 
  10   3   2       15.90       15.63      3.83 o 
  -9   4   2        9.65        3.67      4.61 o 
  -8   4   2        0.01        6.68      3.84 o 
  -7   4   2       34.11       27.05      4.84 o 
  -6   4   2      178.01      171.52      5.48 o 
  -5   4   2       94.23       91.28      3.35 o 
  -4   4   2        2.17        3.14      1.35 o 
  -3   4   2      621.12      639.55      9.41 o 
  -2   4   2       43.15       42.84      2.30 o 
  -1   4   2      156.52      184.65      4.03 o 
   0   4   2     3164.73     2981.61     18.12 o 
   1   4   2      218.47      215.00      6.33 o 
   2   4   2      555.40      519.73     10.39 o 
   3   4   2      565.87      596.63     10.06 o 
   4   4   2       42.10       33.08      1.94 o 
   5   4   2        0.51        0.45      1.11 o 
   6   4   2       15.26       19.18      1.59 o 
   7   4   2       10.03        5.63      1.62 o 
   8   4   2        0.02        1.93      1.03 o 
   9   4   2        0.47        0.66      1.57 o 
  10   4   2       37.28       32.16      6.32 o 
  -9   5   2        6.52       -5.92      5.92 o 
  -8   5   2       37.68       25.72      3.07 o 
  -7   5   2        2.61        1.84      1.69 o 
  -6   5   2        2.47        1.92      0.81 o 
  -5   5   2       27.17       35.47      2.93 o 
  -4   5   2      510.68      453.19      7.38 o 
  -3   5   2      125.39      139.69      4.38 o 
  -2   5   2       31.68       33.24      2.81 o 
  -1   5   2      169.59      186.54      4.38 o 
   0   5   2      350.17      361.10      7.24 o 
   1   5   2     2036.19     1959.72     12.64 o 
   2   5   2      364.75      343.46      3.10 o 
   3   5   2        0.03        4.46      2.12 o 
   4   5   2        7.96        5.71      2.01 o 
   5   5   2       62.22       51.69      2.06 o 
   6   5   2        4.29        4.10      0.89 o 
   7   5   2       28.59       26.92      3.83 o 
   8   5   2       92.79       93.10      4.07 o 
   9   5   2       11.25        7.05      2.05 o 
  -9   6   2        3.80        6.67      4.33 o 
  -8   6   2        8.72        5.74      1.89 o 
  -7   6   2       63.81       68.37      4.57 o 
  -6   6   2      118.76      105.45      6.02 o 
  -5   6   2      168.62      180.69      6.25 o 
  -4   6   2       14.46       16.25      2.21 o 
  -3   6   2      338.85      345.17      7.06 o 
  -2   6   2       12.48        9.47      1.25 o 
  -1   6   2      804.96      879.44     17.27 o 
   0   6   2      106.93      110.25      4.68 o 
   1   6   2      198.52      200.05      4.03 o 
   2   6   2      212.44      208.42      3.25 o 
   3   6   2      160.94      148.74      6.95 o 
   4   6   2      393.54      409.97     16.96 o 
   5   6   2       63.83       54.16      4.97 o 
   6   6   2      167.48      183.07      3.85 o 
   7   6   2       68.30       63.45      3.22 o 
   8   6   2        0.37        2.67      1.71 o 
   9   6   2        7.51        9.38      3.20 o 
  -9   7   2        3.97       -0.43      6.57 o 
  -8   7   2        0.05        4.94      2.11 o 
  -7   7   2       69.02       74.78      6.16 o 
  -6   7   2       67.06       65.18      4.57 o 
  -5   7   2       47.16       43.64      4.24 o 
  -4   7   2      172.20      174.80      6.03 o 
  -3   7   2      143.38      171.56      5.70 o 
  -2   7   2      370.13      359.43      7.39 o 
  -1   7   2      539.87      568.89     14.87 o 
   0   7   2      900.55      945.18     14.49 o 
   1   7   2       12.54       19.04      2.22 o 
   2   7   2       27.97       36.13      1.96 o 
   3   7   2      623.39      649.08     13.89 o 
   4   7   2       61.02       56.10      5.22 o 
   5   7   2        2.46        5.06      6.50 o 
   6   7   2       23.75       17.41      4.03 o 
   7   7   2        3.61        5.05      3.31 o 
   8   7   2        0.11        1.90      1.64 o 
   9   7   2        9.00        4.59      3.65 o 
  -8   8   2        0.65        2.92      4.39 o 
  -7   8   2       28.21       16.37      2.36 o 
  -6   8   2       11.20        9.30      2.37 o 
  -5   8   2      126.46      120.40      7.72 o 
  -4   8   2      137.90      147.24      5.92 o 
  -3   8   2       93.92      103.48      4.96 o 
  -2   8   2      166.59      157.57      5.56 o 
  -1   8   2      263.60      247.61      6.44 o 
   0   8   2       45.36       42.85      2.95 o 
   1   8   2      133.86      138.95      4.43 o 
   2   8   2       14.04       20.98      1.99 o 
   3   8   2       23.53       34.07      1.74 o 
   4   8   2        0.08        2.13      2.56 o 
   5   8   2       89.93       88.45      7.29 o 
   6   8   2       11.95       18.05      3.77 o 
   7   8   2       11.74       10.24      3.66 o 
   8   8   2        0.03        9.23      2.74 o 
   9   8   2        0.97       -0.19      3.36 o 
  -8   9   2        7.11        6.43      1.99 o 
  -7   9   2        7.11        6.30      1.94 o 
  -6   9   2       45.55       49.49      6.04 o 
  -5   9   2        5.08        4.91      3.88 o 
  -4   9   2      115.68      135.67     13.50 o 
  -3   9   2       12.03       13.86      2.43 o 
  -2   9   2      254.45      257.12      7.92 o 
  -1   9   2        2.40        2.60      1.62 o 
   0   9   2        4.76        5.52      1.84 o 
   1   9   2      503.04      508.66      8.25 o 
   2   9   2      560.86      631.71      8.10 o 
   3   9   2      234.84      241.99      4.31 o 
   4   9   2       59.81       68.70      7.13 o 
   5   9   2       31.79       35.88      5.12 o 
   6   9   2      587.15      636.23     18.08 o 
   7   9   2       12.18        8.52      2.88 o 
   8   9   2        3.00        2.89      3.28 o 
  -7  10   2       37.07       48.03     10.39 o 
  -6  10   2        0.03        2.55      5.21 o 
  -5  10   2        3.85        7.92      3.24 o 
  -4  10   2       35.06       27.24      3.54 o 
  -3  10   2       18.83       16.69      2.23 o 
  -2  10   2       10.94        9.39      1.68 o 
  -1  10   2       82.06       81.18      6.95 o 
   0  10   2        8.61        8.69      1.87 o 
   1  10   2       83.04       86.47      4.56 o 
   2  10   2      427.71      413.84     15.25 o 
   3  10   2      237.07      237.32      6.34 o 
   4  10   2      191.85      207.60     16.63 o 
   5  10   2      742.70      851.62     29.31 o 
   6  10   2       53.32       63.36      9.46 o 
   7  10   2       23.77       42.75      8.12 o 
   8  10   2        0.53       -4.35      4.35 o 
  -7  11   2        1.43        6.78      3.90 o 
  -6  11   2       21.15       25.13      4.91 o 
  -5  11   2       38.42       36.93      6.00 o 
  -4  11   2        8.40        5.67      8.79 o 
  -3  11   2       11.54        9.59      5.71 o 
  -2  11   2        9.31        5.98      1.68 o 
  -1  11   2       37.00       37.58      3.71 o 
   0  11   2       15.30       19.23      2.79 o 
   1  11   2      334.81      347.82      8.57 o 
   2  11   2       13.17       11.63      2.06 o 
   3  11   2      115.53      111.15      6.68 o 
   4  11   2       71.03       67.30     10.17 o 
   5  11   2       57.24       58.53     10.09 o 
   6  11   2        3.38       -1.84      4.83 o 
   7  11   2        6.18        5.86      2.96 o 
  -6  12   2       31.04       23.06      4.03 o 
  -5  12   2        5.40       10.89      5.40 o 
  -4  12   2        0.68        7.98      2.30 o 
  -3  12   2        2.87        0.89      2.64 o 
  -2  12   2        8.97        9.98      2.96 o 
  -1  12   2       47.81       47.54      4.98 o 
   0  12   2        3.97        7.17      4.50 o 
   1  12   2      110.88      118.40      7.05 o 
   2  12   2        1.50        6.98      1.98 o 
   3  12   2        2.85        3.61      2.21 o 
   4  12   2        0.38        5.35      4.68 o 
   5  12   2        5.02       18.44      6.09 o 
   6  12   2        1.71        5.28      4.03 o 
  -5  13   2       14.96       17.29      3.44 o 
  -4  13   2        2.48        7.67      8.09 o 
  -3  13   2       15.90        8.93      6.81 o 
  -2  13   2        2.10        6.30      2.40 o 
  -1  13   2      113.60      137.83     16.28 o 
   0  13   2      154.45      166.31      8.36 o 
   1  13   2       20.48       13.66      3.62 o 
   2  13   2       10.77       10.13      2.18 o 
   3  13   2       14.86       11.68      2.27 o 
   4  13   2       14.34        9.49      4.62 o 
   5  13   2        3.13        4.95      4.30 o 
  -3  14   2        3.04        0.15      3.66 o 
  -2  14   2        2.44        7.36      2.89 o 
  -1  14   2       41.48       67.51     10.35 o 
   0  14   2       37.26       39.18      6.60 o 
   1  14   2       67.80       62.86      8.08 o 
   2  14   2       30.00        9.75      6.19 o 
   3  14   2       58.56       49.82      9.92 o 
  -2 -12   3        8.52        9.92      2.59 o 
  -1 -12   3        6.22        9.01      2.41 o 
   0 -12   3       92.48      106.39      8.88 o 
   1 -12   3        4.52       10.89      3.23 o 
   2 -12   3        7.17        3.64      3.68 o 
   3 -12   3        4.36       13.85      4.71 o 
   4 -12   3       38.74       41.84      6.75 o 
  -4 -11   3        1.29       11.16      6.12 o 
  -3 -11   3        8.83        5.37      4.23 o 
  -2 -11   3       41.72       38.59      5.81 o 
  -1 -11   3       60.17       52.69      5.21 o 
   0 -11   3       11.84        6.60      3.76 o 
   1 -11   3       24.57       28.21      9.65 o 
   2 -11   3       21.20       16.27      4.42 o 
   3 -11   3        9.33       10.65      3.65 o 
   4 -11   3        0.78        3.98      2.84 o 
   5 -11   3        0.71        6.71      3.00 o 
   6 -11   3        0.08       -4.58      4.58 o 
  -5 -10   3       26.96       21.95      8.08 o 
  -4 -10   3        1.22        2.03      3.79 o 
  -3 -10   3        0.02        4.02      2.29 o 
  -2 -10   3        2.92        9.36      2.14 o 
  -1 -10   3      110.22      112.76      7.53 o 
   0 -10   3       10.46       10.73      3.65 o 
   1 -10   3       37.26       41.57      7.93 o 
   2 -10   3        1.42        9.12      3.26 o 
   3 -10   3        0.04        2.22      4.54 o 
   4 -10   3        1.07       10.61      6.81 o 
   5 -10   3      103.69       93.73      8.70 o 
   6 -10   3       17.85       10.16      6.66 o 
   7 -10   3        7.54        6.36      3.18 o 
  -6  -9   3       13.33        9.92      4.78 o 
  -5  -9   3       42.38       48.40      5.22 o 
  -4  -9   3       40.91       41.02      5.06 o 
  -3  -9   3       12.46       19.70      3.20 o 
  -2  -9   3       37.29       42.18      4.04 o 
  -1  -9   3      269.29      253.16      8.34 o 
   0  -9   3        3.32        7.50      2.52 o 
   1  -9   3       80.48       75.85      5.92 o 
   2  -9   3      248.00      275.50      8.65 o 
   3  -9   3      453.13      472.72     17.44 o 
   4  -9   3      155.23      154.42     10.22 o 
   5  -9   3      341.06      365.31     21.56 o 
   6  -9   3      463.53      474.31     27.87 o 
   7  -9   3        5.48        1.71      8.93 o 
   8  -9   3       14.80       12.54      3.71 o 
  -6  -8   3        1.28        1.23      2.16 o 
  -5  -8   3        7.62        6.57      1.95 o 
  -4  -8   3       12.98       11.16      2.16 o 
  -3  -8   3      164.34      168.23      5.65 o 
  -2  -8   3       10.57       11.06      2.47 o 
  -1  -8   3       52.06       55.07      4.02 o 
   0  -8   3       87.31       87.82      5.13 o 
   1  -8   3       15.56       12.20      2.28 o 
   2  -8   3      566.71      560.41     15.46 o 
   3  -8   3      114.66      108.88      7.23 o 
   4  -8   3        0.62       13.86      6.02 o 
   5  -8   3      719.68      768.63     33.18 o 
   6  -8   3       20.69       24.34     11.10 o 
   7  -8   3        2.99       10.71      3.45 o 
   8  -8   3        3.56       11.54      3.89 o 
  -7  -7   3       17.79       17.70      3.00 o 
  -6  -7   3       99.70       85.93      5.24 o 
  -5  -7   3       19.56       12.69      2.66 o 
  -4  -7   3       19.79       14.94      3.10 o 
  -3  -7   3      140.17      138.66      5.28 o 
  -2  -7   3       20.47       23.86      2.23 o 
  -1  -7   3       97.64       92.63      4.35 o 
   0  -7   3        0.94        2.97      2.00 o 
   1  -7   3      325.41      326.28      7.72 o 
   2  -7   3      432.75      437.54      9.30 o 
   3  -7   3       61.35       73.99      4.48 o 
   4  -7   3       22.44       22.03      3.87 o 
   5  -7   3       45.00       43.95      5.83 o 
   6  -7   3       33.71       47.23      6.06 o 
   7  -7   3        0.03        6.62      2.79 o 
   8  -7   3        0.00        6.99      4.03 o 
   9  -7   3        2.19       11.40      3.07 o 
  -7  -6   3        0.56        4.36      2.54 o 
  -6  -6   3        0.62        3.51      1.29 o 
  -5  -6   3       90.28       69.24      4.34 o 
  -4  -6   3       30.15       36.79      3.63 o 
  -3  -6   3      139.48      140.71      6.85 o 
  -2  -6   3      453.49      479.40      8.46 o 
  -1  -6   3       54.08       47.42      2.69 o 
   0  -6   3        9.56       12.35      2.74 o 
   1  -6   3        2.47        3.76      1.21 o 
   2  -6   3      231.65      218.18      6.31 o 
   3  -6   3      642.38      650.93     10.72 o 
   4  -6   3        0.46        6.56      2.02 o 
   5  -6   3        0.21        4.81      1.44 o 
   6  -6   3       17.16       19.04      2.87 o 
   7  -6   3       23.26       15.32      3.20 o 
   8  -6   3        0.85        5.81      2.06 o 
   9  -6   3        4.31        5.70      2.93 o 
  -8  -5   3        1.25       -1.11      3.56 o 
  -7  -5   3        4.51        5.02      1.58 o 
  -6  -5   3       25.61       24.42      3.06 o 
  -5  -5   3       55.11       55.13      3.52 o 
  -4  -5   3      265.38      293.13      6.92 o 
  -3  -5   3      401.99      423.47      9.65 o 
  -2  -5   3       32.31       30.80      2.43 o 
  -1  -5   3      200.52      182.35      4.89 o 
   0  -5   3      197.76      215.26      5.39 o 
   1  -5   3        0.21       10.40      4.38 o 
   2  -5   3     2594.15     2799.39     19.21 o 
   3  -5   3      279.40      266.09      7.99 o 
   4  -5   3        4.73        9.21      1.91 o 
   5  -5   3      112.59      122.93      5.30 o 
   6  -5   3       19.85       13.25      1.88 o 
   7  -5   3       40.67       43.14      8.70 o 
   8  -5   3       17.33       21.60      4.29 o 
   9  -5   3       20.40       17.30      5.47 o 
  10  -5   3       11.64        6.90      2.00 o 
  -8  -4   3        0.27        3.78      2.71 o 
  -7  -4   3        7.65        7.94      2.01 o 
  -6  -4   3      132.60      132.21      4.27 o 
  -5  -4   3        3.94        3.89      1.62 o 
  -4  -4   3      484.36      539.56      7.89 o 
  -3  -4   3       67.72       58.94      3.01 o 
  -2  -4   3       42.67       48.43      2.77 o 
  -1  -4   3       94.79       71.70      3.37 o 
   0  -4   3     2398.88     2568.09     19.37 o 
   1  -4   3     1327.23     1396.21     12.70 o 
   2  -4   3      573.41      563.34     14.02 o 
   3  -4   3       70.59       88.18      4.09 o 
   4  -4   3      235.37      193.54      6.62 o 
   5  -4   3        3.57        3.07      1.58 o 
   6  -4   3        3.89        7.75      1.30 o 
   7  -4   3        1.45        5.65      1.56 o 
   8  -4   3       75.50       87.89      6.68 o 
   9  -4   3        6.18        5.47      1.82 o 
  10  -4   3        3.73        7.68      4.05 o 
  -9  -3   3        0.34        3.25      3.20 o 
  -8  -3   3        0.03       -0.39      3.82 o 
  -7  -3   3       13.43       10.05      2.99 o 
  -6  -3   3      141.05      168.26      4.81 o 
  -5  -3   3      270.07      270.24      5.87 o 
  -4  -3   3       44.92       33.32      2.25 o 
  -3  -3   3        7.72        5.38      1.06 o 
  -2  -3   3     1243.21     1301.47     11.79 o 
  -1  -3   3      499.29      468.49      6.44 o 
   0  -3   3        5.89        8.23      1.72 o 
   1  -3   3     2160.77     2257.74     15.33 o 
   2  -3   3      351.22      312.80      5.94 o 
   3  -3   3        0.06        5.81      1.90 o 
   4  -3   3      257.70      277.46      6.13 o 
   5  -3   3       93.85       74.53      3.86 o 
   6  -3   3      199.94      192.36      5.80 o 
   7  -3   3       18.83       11.76      1.59 o 
   8  -3   3      187.91      188.07      7.61 o 
   9  -3   3        5.65        7.46      2.20 o 
  10  -3   3        7.10       15.29      4.45 o 
  -9  -2   3        7.25        6.95      2.00 o 
  -8  -2   3        0.81        3.00      2.81 o 
  -7  -2   3        1.50        6.66      2.70 o 
  -6  -2   3       56.18       54.83      5.52 o 
  -5  -2   3        8.07        9.12      1.02 o 
  -4  -2   3       61.01       66.61      2.74 o 
  -3  -2   3      542.00      641.88      7.53 o 
  -2  -2   3       65.57       55.00      2.39 o 
  -1  -2   3       43.37       32.18      2.04 o 
   0  -2   3       99.74      111.67      3.41 o 
   1  -2   3      275.13      243.98      4.85 o 
   2  -2   3       35.55       39.07      2.44 o 
   3  -2   3       98.20      106.56      3.70 o 
   4  -2   3      549.96      528.14      8.25 o 
   5  -2   3      117.10      133.77      4.55 o 
   6  -2   3      317.61      339.51      7.18 o 
   7  -2   3        6.12        7.19      1.48 o 
   8  -2   3        1.78        4.04      1.99 o 
   9  -2   3       81.15       76.62      4.54 o 
  10  -2   3        0.79        3.05      2.37 o 
  -9  -1   3        5.77       -0.59      4.68 o 
  -8  -1   3        4.17       -3.64      4.38 o 
  -7  -1   3      178.36      200.95     11.92 o 
  -6  -1   3       73.36       69.76      7.53 o 
  -5  -1   3        6.32        8.40      2.25 o 
  -4  -1   3      132.86      142.48      3.73 o 
  -3  -1   3      392.75      387.69      4.83 o 
  -2  -1   3        1.47        1.18      1.02 o 
  -1  -1   3     1101.44      974.34      9.80 o 
   0  -1   3      429.88      423.25      5.95 o 
   1  -1   3     3393.29     3450.40     24.18 o 
   2  -1   3      257.38      231.98      4.41 o 
   3  -1   3     1441.03     1324.51     13.27 o 
   4  -1   3      622.11      642.71     11.09 o 
   5  -1   3      953.10     1099.71     13.70 o 
   6  -1   3      325.97      315.16      7.00 o 
   7  -1   3      622.00      644.74     11.28 o 
   8  -1   3        1.89        3.24      1.34 o 
   9  -1   3        2.10        1.31      2.03 o 
  10  -1   3        0.00        9.94      4.35 o 
  -9   0   3       11.20       17.41      5.26 o 
  -8   0   3       26.68       31.79      6.85 o 
  -7   0   3      198.78      219.75     10.21 o 
  -6   0   3        0.02        4.81      1.63 o 
  -5   0   3       84.74       99.03      6.56 o 
  -4   0   3      166.92      224.19     12.66 o 
  -3   0   3     1114.31     1132.58      9.89 o 
  -2   0   3      290.21      301.71      5.39 o 
  -1   0   3      404.37      361.18      5.29 o 
   0   0   3       13.91       18.49      2.22 o 
   1   0   3     1229.07     1129.59     10.70 o 
   2   0   3      318.35      313.77      5.34 o 
   3   0   3    10737.17    10598.14     54.19 o 
   4   0   3      624.20      650.14     10.58 o 
   5   0   3       14.59       11.08      1.89 o 
   6   0   3      967.08     1021.76     18.91 o 
   7   0   3      163.33      169.41      5.22 o 
   8   0   3       61.14       56.51      3.95 o 
   9   0   3       13.64        9.67      1.52 o 
  10   0   3       11.11       15.28      5.09 o 
  -9   1   3       68.13       86.16      9.51 o 
  -8   1   3       38.58       36.09      8.49 o 
  -7   1   3       61.77       71.31      6.62 o 
  -6   1   3      128.57      156.10      8.34 o 
  -5   1   3      166.00      159.13      7.57 o 
  -4   1   3      839.38      920.71     43.14 o 
  -3   1   3       38.52       41.68      5.21 o 
  -2   1   3      902.00      818.42      7.90 o 
  -1   1   3     1130.26     1036.33      9.78 o 
   0   1   3     2805.14     2564.85     16.90 o 
   1   1   3      413.89      407.98      5.23 o 
   2   1   3     4552.91     4129.25     18.09 o 
   3   1   3      628.44      585.15     15.53 o 
   4   1   3      815.57      733.19      9.00 o 
   5   1   3      377.40      367.88      6.91 o 
   6   1   3      523.29      557.53      7.65 o 
   7   1   3      393.88      375.73      7.69 o 
   8   1   3        1.92        6.84      4.18 o 
   9   1   3       31.03       29.52      2.61 o 
  10   1   3       17.40        7.00      4.39 o 
  -9   2   3       17.49       10.72      7.56 o 
  -8   2   3      112.06      131.23     12.38 o 
  -7   2   3        9.66       15.29      4.44 o 
  -6   2   3       30.67       30.17      5.31 o 
  -5   2   3       27.89       38.52      4.69 o 
  -4   2   3      508.11      499.75     12.05 o 
  -3   2   3        0.27        1.43      1.00 o 
  -2   2   3      590.17      527.52      7.02 o 
  -1   2   3     2432.83     2326.96     12.42 o 
   0   2   3     2199.11     2019.24     11.35 o 
   1   2   3     3635.90     3428.27     15.35 o 
   2   2   3       30.31       25.01      2.37 o 
   3   2   3      446.22      426.78      6.09 o 
   4   2   3      202.95      163.93      3.71 o 
   5   2   3      407.99      449.41      6.36 o 
   6   2   3        8.83       14.49      1.61 o 
   7   2   3        8.25       12.17      2.01 o 
   8   2   3       51.54       47.97      3.27 o 
   9   2   3        0.10        3.44      1.54 o 
  10   2   3        9.66        8.33      4.76 o 
  -9   3   3        2.42        7.95      4.16 o 
  -8   3   3        0.13        7.73      5.00 o 
  -7   3   3       14.33       12.93      3.68 o 
  -6   3   3        1.76        4.38      5.07 o 
  -5   3   3       27.94       34.66      7.26 o 
  -4   3   3      108.69      122.37      4.30 o 
  -3   3   3      530.10      519.56      5.77 o 
  -2   3   3      107.52      110.16      3.04 o 
  -1   3   3      621.99      549.89      6.90 o 
   1   3   3     1684.02     1549.39      9.61 o 
   2   3   3      176.60      188.00      3.04 o 
   3   3   3       50.30       35.98      1.63 o 
   4   3   3      262.08      263.72      4.01 o 
   5   3   3      187.27      209.09      4.15 o 
   6   3   3       34.63       31.39      2.23 o 
   7   3   3       66.63       65.44      3.19 o 
   8   3   3        0.06        2.55      1.36 o 
   9   3   3        0.53        1.24      1.28 o 
  -9   4   3        0.41       15.05      6.84 o 
  -8   4   3       68.33       71.18      9.57 o 
  -7   4   3        1.34        3.39      1.79 o 
  -6   4   3       66.44       73.67      2.30 o 
  -5   4   3      179.45      170.85      3.93 o 
  -4   4   3       64.93       61.03      2.67 o 
  -3   4   3       13.06       13.71      1.55 o 
  -2   4   3     1214.77     1158.68     10.06 o 
  -1   4   3     1634.22     1598.94     11.64 o 
   0   4   3     4070.37     4033.88     19.39 o 
   1   4   3     1873.70     1818.04     19.66 o 
   2   4   3      296.30      261.44      3.08 o 
   3   4   3        0.64        2.11      0.97 o 
   4   4   3      397.80      441.41      4.78 o 
   5   4   3       78.32       77.29      2.59 o 
   6   4   3       56.82       60.39      2.61 o 
   7   4   3       45.34       52.25      3.36 o 
   8   4   3       58.36       64.59      4.67 o 
   9   4   3       16.63       16.56      3.24 o 
  10   4   3       13.11        6.84      1.95 o 
  -9   5   3        2.92       14.67      4.69 o 
  -8   5   3       14.18        3.26      5.66 o 
  -7   5   3        1.96        2.13      0.69 o 
  -6   5   3       15.29       13.26      3.68 o 
  -5   5   3      183.92      196.90      5.63 o 
  -4   5   3       64.90       71.06      3.52 o 
  -3   5   3        1.49        4.97      1.28 o 
  -2   5   3     2639.38     2656.55     22.32 o 
  -1   5   3     1716.60     1810.51     14.22 o 
   0   5   3      201.14      208.95      4.35 o 
   1   5   3     2258.90     2316.04     15.49 o 
   2   5   3       28.43       30.86      1.42 o 
   3   5   3       51.88       66.67      4.43 o 
   4   5   3        8.17       16.00      2.73 o 
   5   5   3       46.59       35.16      2.02 o 
   6   5   3        9.12       11.71      1.29 o 
   7   5   3       54.54       42.56      5.23 o 
   8   5   3      160.80      138.52      5.11 o 
   9   5   3       39.64       31.15      3.71 o 
  -9   6   3        3.59       13.98      5.86 o 
  -8   6   3        1.54        3.03      2.67 o 
  -7   6   3        4.38        4.52      2.56 o 
  -6   6   3        3.51        5.03      3.75 o 
  -5   6   3      276.24      278.39      7.02 o 
  -4   6   3       45.84       40.08      3.41 o 
  -3   6   3      155.06      144.19      7.27 o 
  -2   6   3      309.21      283.54      6.20 o 
  -1   6   3     1830.91     1954.69     17.25 o 
   0   6   3      133.82      169.51      4.38 o 
   1   6   3     1112.73     1199.01     11.25 o 
   2   6   3      261.04      242.93      3.57 o 
   3   6   3        4.37        4.07      2.19 o 
   4   6   3       41.75       40.18      4.26 o 
   5   6   3       39.41       64.55      9.04 o 
   6   6   3      105.14      105.11      6.75 o 
   7   6   3      194.41      194.94      9.39 o 
   8   6   3       14.19       15.15      2.33 o 
   9   6   3       15.61       17.71      3.85 o 
  -8   7   3       34.23       34.78      4.82 o 
  -7   7   3        1.62        2.94      1.58 o 
  -6   7   3      154.39      148.99      6.26 o 
  -5   7   3        9.14       11.42      2.70 o 
  -4   7   3        1.51        3.64      1.99 o 
  -3   7   3       34.00       40.66      3.18 o 
  -2   7   3      354.51      374.86      7.46 o 
  -1   7   3      408.80      461.76      8.99 o 
   0   7   3       13.89       23.06      2.16 o 
   1   7   3     1421.54     1517.74     15.90 o 
   2   7   3      228.42      231.68      5.19 o 
   3   7   3      521.44      527.84     12.63 o 
   4   7   3        0.15        2.09      7.15 o 
   5   7   3      123.23      134.90      8.22 o 
   6   7   3        4.91        5.96      1.98 o 
   7   7   3      110.16      122.56      7.50 o 
   8   7   3        4.78        3.73      2.24 o 
   9   7   3        4.20        1.50      2.24 o 
  -8   8   3        3.44        4.47      2.72 o 
  -7   8   3       73.14       60.33      7.85 o 
  -6   8   3       37.88       44.86      4.62 o 
  -5   8   3       11.35       10.32      3.37 o 
  -4   8   3       67.19       65.04      4.08 o 
  -3   8   3      329.58      335.93      7.92 o 
  -2   8   3      120.17      101.93      4.79 o 
  -1   8   3      216.47      221.10      6.03 o 
   0   8   3      130.73      114.30      4.36 o 
   1   8   3       13.66       18.03      2.55 o 
   2   8   3      586.86      600.42      7.34 o 
   3   8   3      849.88      960.25     18.15 o 
   4   8   3        0.01        8.07      3.03 o 
   5   8   3        3.48        3.46      2.17 o 
   6   8   3       25.39       28.62      3.99 o 
   7   8   3       10.40       13.26      3.98 o 
   8   8   3        6.05       -0.12      4.45 o 
   9   8   3        0.30       -0.20      3.83 o 
  -8   9   3       18.86        9.49      6.33 o 
  -7   9   3       15.47       14.80      2.90 o 
  -6   9   3        0.64        0.63      2.91 o 
  -5   9   3        5.47        3.63      1.83 o 
  -4   9   3        0.02       -0.27      2.35 o 
  -3   9   3        2.10        4.22      1.24 o 
  -2   9   3        0.92        4.56      1.72 o 
  -1   9   3      193.93      183.89      6.06 o 
   0   9   3       12.14       12.74      1.86 o 
   1   9   3        9.96       13.75      2.71 o 
   2   9   3        2.82        3.45      2.12 o 
   3   9   3       14.20        4.87      1.32 o 
   4   9   3      206.40      208.17     13.26 o 
   5   9   3       57.86       47.55      6.12 o 
   6   9   3       49.57       44.09      7.48 o 
   7   9   3        0.23        1.45      3.81 o 
   8   9   3       27.97       30.07      7.11 o 
  -7  10   3        3.92       10.07      3.00 o 
  -6  10   3        2.47       11.42     28.03 o 
  -5  10   3        0.24        6.35      2.29 o 
  -4  10   3       49.78       57.92      5.50 o 
  -3  10   3       52.97       49.19      4.71 o 
  -2  10   3       29.64       28.29      3.24 o 
  -1  10   3      212.84      211.30      7.32 o 
   0  10   3       31.15       28.87      2.54 o 
   1  10   3       55.72       53.21      3.32 o 
   2  10   3      435.06      454.27      9.00 o 
   3  10   3        3.63        4.58      1.19 o 
   4  10   3       14.66       14.76      4.75 o 
   5  10   3      251.46      297.47     18.14 o 
   6  10   3      168.66      189.76     15.80 o 
   7  10   3      120.21      111.77     12.08 o 
   8  10   3       58.36       47.83      9.52 o 
  -7  11   3        6.70       13.28      3.39 o 
  -6  11   3        2.65        4.57      3.09 o 
  -5  11   3        0.95        2.88      3.13 o 
  -4  11   3        6.81        9.55      2.90 o 
  -3  11   3       59.22       48.55      7.42 o 
  -2  11   3      250.50      268.75      9.09 o 
  -1  11   3       18.90       20.09      3.49 o 
   0  11   3       49.88       59.49      8.60 o 
   1  11   3       31.55       28.62      7.12 o 
   2  11   3       13.87       15.67      1.97 o 
   3  11   3        0.66        0.26      2.50 o 
   4  11   3      125.68      139.11     13.38 o 
   5  11   3      385.62      437.61    307.22 o 
   6  11   3       24.21       22.09      6.29 o 
   7  11   3      104.39      124.50     12.97 o 
  -6  12   3        4.73        9.61      2.95 o 
  -5  12   3       83.38       78.83      8.33 o 
  -4  12   3        0.91        1.37      4.99 o 
  -3  12   3      131.68      157.60     10.53 o 
  -2  12   3        0.96        4.35      2.50 o 
  -1  12   3        7.36        3.34      6.17 o 
   0  12   3        4.29        3.63      3.23 o 
   1  12   3       46.69       57.86      4.86 o 
   2  12   3        5.62        5.37      3.88 o 
   3  12   3        1.75        2.33      1.04 o 
   4  12   3       46.72       53.50     38.49 o 
   5  12   3       49.62       49.03     10.36 o 
   6  12   3       21.69       10.23      6.61 o 
  -5  13   3        4.29       12.72      3.27 o 
  -4  13   3        7.73        9.23      2.52 o 
  -3  13   3       10.41       13.50     10.58 o 
  -2  13   3       25.66       24.76      4.99 o 
  -1  13   3        3.66        9.16      4.37 o 
   0  13   3        8.74        9.02      2.57 o 
   1  13   3       16.91       18.45      5.40 o 
   2  13   3        0.00        3.68      2.58 o 
   3  13   3       77.75       74.03      5.38 o 
   4  13   3       12.57       12.37      5.54 o 
   5  13   3       43.18       40.57      9.45 o 
  -3  14   3        1.15       10.64      4.02 o 
  -2  14   3       65.93       63.72      6.64 o 
  -1  14   3       42.10       39.73     13.54 o 
   0  14   3        5.72       12.00      3.52 o 
   1  14   3        3.04        2.59      2.67 o 
   2  14   3       76.77       82.06      7.48 o 
   3  14   3       21.33       10.88      4.64 o 
   4  14   3        1.02       -0.35      6.36 o 
  -1  15   3       28.36       39.69      6.35 o 
   0  15   3       40.32       40.41      7.16 o 
   1  15   3       15.18       13.58      4.02 o 
  -1 -12   4       30.27       19.28      4.57 o 
   0 -12   4        0.42       -0.11      4.08 o 
   1 -12   4        1.89        3.69      7.62 o 
   2 -12   4       78.33       87.76     11.08 o 
   3 -12   4        0.50        3.16      4.77 o 
  -3 -11   4       36.85       33.93      9.88 o 
  -2 -11   4        0.01        8.71      2.61 o 
  -1 -11   4        8.24        6.81      2.40 o 
   0 -11   4       41.76       45.54      9.53 o 
   1 -11   4        8.60        8.36      3.03 o 
   2 -11   4       10.55        7.07      3.30 o 
   3 -11   4       12.46       11.53      3.56 o 
   4 -11   4        1.88        9.28      2.75 o 
   5 -11   4        8.55        9.34      3.02 o 
  -4 -10   4       33.49       44.01      9.25 o 
  -3 -10   4       22.70       16.00      3.60 o 
  -2 -10   4       35.29       32.31      6.14 o 
  -1 -10   4       17.95       17.66      3.60 o 
   0 -10   4        0.92        3.05      2.54 o 
   1 -10   4       43.25       38.88      5.77 o 
   2 -10   4       15.94       14.62      3.01 o 
   3 -10   4        0.81        5.03      7.39 o 
   4 -10   4       20.44       31.34      7.04 o 
   5 -10   4        0.66        8.76      5.18 o 
   6 -10   4       17.20       16.99      3.73 o 
  -5  -9   4        6.22        5.93      2.13 o 
  -4  -9   4       66.28       57.45      6.37 o 
  -3  -9   4       11.34        8.30      4.41 o 
  -2  -9   4        4.58        4.89      2.79 o 
  -1  -9   4      191.26      187.38      9.73 o 
   0  -9   4        2.02        6.69      1.83 o 
   1  -9   4       18.85       18.59      3.03 o 
   2  -9   4        1.90        2.82      2.27 o 
   3  -9   4       23.97       27.05      5.56 o 
   4  -9   4       44.38       51.21      6.33 o 
   5  -9   4      190.32      181.63     20.35 o 
   6  -9   4       24.92       27.71      5.21 o 
   7  -9   4       27.02       17.83      4.83 o 
  -6  -8   4       24.57       27.58      4.46 o 
  -5  -8   4       41.66       41.23      7.35 o 
  -4  -8   4        5.62        5.22      1.42 o 
  -3  -8   4      111.40       81.92      5.83 o 
  -2  -8   4      148.49      144.82      8.22 o 
  -1  -8   4       96.13      107.63      6.76 o 
   0  -8   4      139.22      134.03     12.51 o 
   1  -8   4       40.97       43.82      4.60 o 
   2  -8   4        3.16        4.15      1.77 o 
   3  -8   4        7.08       15.78      3.12 o 
   4  -8   4      146.23      148.80      9.59 o 
   5  -8   4        9.58       10.01      3.50 o 
   6  -8   4      123.77      108.06      9.66 o 
   7  -8   4       80.39       86.35      9.02 o 
   8  -8   4       56.20       56.31      7.22 o 
  -6  -7   4        5.92        6.83      2.13 o 
  -5  -7   4       13.76       10.62      2.05 o 
  -4  -7   4      139.34      134.40      7.48 o 
  -3  -7   4        7.95        4.41      1.30 o 
  -2  -7   4      356.53      367.77      9.27 o 
  -1  -7   4        0.24        2.64      1.91 o 
   0  -7   4      295.65      290.64      8.25 o 
   1  -7   4      506.77      517.03     12.80 o 
   2  -7   4      348.33      359.82      9.57 o 
   3  -7   4      148.87      143.32      6.56 o 
   4  -7   4       99.99       94.37      6.12 o 
   5  -7   4      103.28      103.31      8.07 o 
   6  -7   4        3.71        6.42      2.82 o 
   7  -7   4        2.57        7.06      2.87 o 
   8  -7   4        3.06        4.83      2.06 o 
   9  -7   4        0.97        5.24      3.92 o 
  -6  -6   4        5.37        5.87      1.70 o 
  -5  -6   4      141.40      144.09      5.34 o 
  -4  -6   4       24.08       19.77      2.64 o 
  -3  -6   4       44.47       38.80      3.00 o 
  -2  -6   4       14.57       12.23      1.77 o 
  -1  -6   4      141.29      132.95      5.00 o 
   0  -6   4       92.30       97.87      4.34 o 
   1  -6   4        1.29        4.19      2.72 o 
   2  -6   4      122.31       94.95      4.63 o 
   3  -6   4      119.49      121.78      5.36 o 
   4  -6   4        5.73        8.81      2.19 o 
   5  -6   4       10.82        5.73      2.43 o 
   6  -6   4      143.34      115.39     10.47 o 
   7  -6   4        0.48        4.60      1.95 o 
   8  -6   4        8.63       11.99      4.14 o 
   9  -6   4        0.10        5.37      7.58 o 
  -8  -5   4        5.47        3.57      4.04 o 
  -7  -5   4        3.01        4.54      3.38 o 
  -6  -5   4      107.37       99.76      4.14 o 
  -5  -5   4        3.73        3.33      1.56 o 
  -4  -5   4       47.34       53.01      3.37 o 
  -3  -5   4      223.32      202.75      6.22 o 
  -2  -5   4       77.94       73.95      3.85 o 
  -1  -5   4      454.42      444.57      8.93 o 
   0  -5   4      270.67      283.95      6.55 o 
   1  -5   4       82.93       60.24      3.84 o 
   2  -5   4        0.06        2.65      1.78 o 
   3  -5   4      165.00      155.71      5.62 o 
   4  -5   4       73.31       83.18      4.91 o 
   5  -5   4        0.49        2.35      2.41 o 
   6  -5   4      143.44      137.28      6.85 o 
   7  -5   4      117.48      107.44      6.63 o 
   8  -5   4        6.03        3.76      4.36 o 
   9  -5   4        0.21        4.27      1.74 o 
  10  -5   4       21.06       23.55      6.39 o 
  -8  -4   4       24.47       24.34      5.98 o 
  -7  -4   4       27.78       21.99      3.30 o 
  -6  -4   4       30.57       24.29      3.25 o 
  -5  -4   4      122.21      109.50      5.18 o 
  -4  -4   4      899.09      903.27     12.57 o 
  -3  -4   4       89.65       94.19      3.93 o 
  -2  -4   4       11.41       17.16      1.84 o 
  -1  -4   4      131.56      154.07      4.79 o 
   0  -4   4      785.00      933.17     11.13 o 
   1  -4   4      158.82      177.90      5.02 o 
   2  -4   4      523.07      471.41      8.37 o 
   3  -4   4      410.37      445.02      8.12 o 
   4  -4   4      178.44      205.40      6.29 o 
   5  -4   4       18.26       17.28      3.08 o 
   6  -4   4       96.11       96.89      5.14 o 
   7  -4   4      152.81      167.60      7.96 o 
   8  -4   4       53.08       66.98      7.63 o 
   9  -4   4        0.02        4.88      2.52 o 
  10  -4   4        6.81        7.71      2.13 o 
  -8  -3   4        1.67        4.76      3.66 o 
  -7  -3   4        9.13        1.79      4.04 o 
  -6  -3   4       53.40       65.33      5.76 o 
  -5  -3   4      270.37      257.56      6.57 o 
  -4  -3   4      798.50      792.15      9.35 o 
  -3  -3   4      193.01      180.29      4.73 o 
  -2  -3   4      505.19      517.80      7.49 o 
  -1  -3   4      959.27     1072.42     11.30 o 
   0  -3   4      411.07      435.63      8.24 o 
   1  -3   4       92.76       76.22      3.39 o 
   2  -3   4     2609.42     2917.30     19.43 o 
   3  -3   4     2319.66     2351.10     29.44 o 
   4  -3   4       67.77       69.39      4.30 o 
   5  -3   4       55.21       33.39      2.75 o 
   6  -3   4       22.81       24.50      2.33 o 
   7  -3   4        0.54        3.41      3.12 o 
   8  -3   4        2.54        2.49      1.73 o 
   9  -3   4        1.84        4.16      1.36 o 
  10  -3   4        0.01       -1.20      5.69 o 
  -9  -2   4       35.24       49.88     10.83 o 
  -8  -2   4        0.29        5.87      3.10 o 
  -7  -2   4       20.10       21.80      8.66 o 
  -6  -2   4       19.90       12.38      4.60 o 
  -5  -2   4      348.53      396.88      5.85 o 
  -4  -2   4        0.06        4.13      1.29 o 
  -3  -2   4        5.09        4.43      1.02 o 
  -2  -2   4      321.39      330.67      5.74 o 
  -1  -2   4      177.41      189.89      4.55 o 
   0  -2   4      933.78      937.95     11.97 o 
   1  -2   4        0.59        4.58      1.89 o 
   2  -2   4     1495.24     1550.69     12.85 o 
   3  -2   4     1318.05     1215.59     13.26 o 
   4  -2   4     1731.89     1922.54     24.63 o 
   5  -2   4        6.92        5.46      2.41 o 
   6  -2   4        5.92        8.48      2.06 o 
   7  -2   4        0.84        5.66      2.06 o 
   8  -2   4       17.74        8.60      1.61 o 
   9  -2   4       11.33        5.15      1.43 o 
  10  -2   4        4.59        4.69      2.61 o 
  -9  -1   4        6.37       15.04      6.81 o 
  -8  -1   4        1.47        5.60      3.71 o 
  -7  -1   4        0.61        3.52      4.02 o 
  -6  -1   4        6.96        9.63      3.77 o 
  -5  -1   4        0.52        1.04      2.55 o 
  -4  -1   4        0.40        2.96      0.98 o 
  -3  -1   4     1638.35     1650.65     12.83 o 
  -2  -1   4      251.40      273.71      4.78 o 
  -1  -1   4        2.90        3.59      1.73 o 
   0  -1   4       48.36       38.70      2.69 o 
   1  -1   4      580.35      568.99      7.73 o 
   2  -1   4     1137.62     1046.11     11.49 o 
   3  -1   4      147.21      158.74      4.30 o 
   4  -1   4     2006.50     2055.11     25.49 o 
   5  -1   4      425.88      425.17      7.35 o 
   6  -1   4       50.73       53.08      2.73 o 
   7  -1   4        0.11        2.73      1.97 o 
   8  -1   4       22.55       22.84      2.94 o 
   9  -1   4       90.56       81.03      4.90 o 
  10  -1   4        5.77        5.57      2.60 o 
  -9   0   4        4.83        6.09      1.81 o 
  -8   0   4        0.40        5.55      3.75 o 
  -7   0   4      102.59      114.59     10.56 o 
  -6   0   4      126.70      134.08      8.66 o 
  -5   0   4      150.45      132.02      7.50 o 
  -4   0   4       32.42       26.90      1.62 o 
  -3   0   4      277.92      298.60      4.50 o 
  -2   0   4     2795.76     2852.08     20.77 o 
  -1   0   4      242.51      225.15      4.13 o 
   0   0   4      941.34      931.20      9.92 o 
   1   0   4     1298.44     1303.39     13.78 o 
   2   0   4     1487.40     1468.10     16.25 o 
   3   0   4      162.51      170.97      4.17 o 
   4   0   4        9.66       10.02      1.85 o 
   5   0   4      114.67      125.81      8.35 o 
   6   0   4       70.72       70.30      3.37 o 
   7   0   4      200.49      201.05      5.96 o 
   8   0   4      481.23      540.14     11.76 o 
   9   0   4       89.21       97.30      5.12 o 
  10   0   4        9.64        8.17      2.31 o 
  11   0   4        5.00        7.35      3.75 o 
  -9   1   4        8.15       19.66      5.21 o 
  -8   1   4        9.26        9.19      3.92 o 
  -7   1   4        3.59        8.43      3.52 o 
  -6   1   4       31.35       30.85      4.96 o 
  -5   1   4      105.51      114.11      7.54 o 
  -4   1   4       36.30       43.99      4.76 o 
  -3   1   4      281.26      274.26      3.52 o 
  -2   1   4      529.32      544.49      5.58 o 
  -1   1   4     1363.41     1333.84     21.24 o 
   0   1   4      300.09      269.64      5.19 o 
   1   1   4       48.58       57.27      2.91 o 
   2   1   4     6627.52     6301.62     26.27 o 
   3   1   4       70.52       57.17      2.62 o 
   4   1   4      355.33      327.80      5.46 o 
   5   1   4       57.53       53.08      2.75 o 
   6   1   4     1181.26     1289.17     14.26 o 
   7   1   4       36.47       39.39      3.89 o 
   8   1   4      704.19      782.44     15.01 o 
   9   1   4       16.92       14.21      2.48 o 
  10   1   4       73.70       67.24      6.09 o 
  11   1   4        1.50        8.02      3.52 o 
  -9   2   4       18.13       28.84      8.13 o 
  -8   2   4        9.15       13.73      5.68 o 
  -7   2   4       36.10       34.95      8.04 o 
  -6   2   4      444.86      458.47     22.75 o 
  -5   2   4        4.09        5.14      1.94 o 
  -4   2   4      534.29      545.31     13.09 o 
  -3   2   4       27.85       32.58      1.97 o 
  -2   2   4     1380.33     1377.95      9.80 o 
  -1   2   4      476.28      436.62      6.47 o 
   0   2   4      154.95      152.50      3.48 o 
   1   2   4     3812.28     3631.62     20.25 o 
   2   2   4     2981.23     3041.07     15.67 o 
   3   2   4        7.70        5.06      1.02 o 
   4   2   4      389.65      410.48      5.94 o 
   5   2   4      146.50      157.61      4.11 o 
   6   2   4      184.99      196.28      4.89 o 
   7   2   4       32.70       28.40      2.34 o 
   8   2   4      203.72      248.38      7.15 o 
   9   2   4       64.62       64.69      3.86 o 
  10   2   4       28.40       22.19      3.80 o 
  11   2   4        1.68        2.69      3.35 o 
  -9   3   4        1.84        6.32      2.65 o 
  -8   3   4       15.10       11.87      4.30 o 
  -7   3   4      206.60      225.78     16.76 o 
  -6   3   4      125.96      131.44     10.55 o 
  -5   3   4       55.48       58.37      7.65 o 
  -4   3   4      182.27      173.86      3.06 o 
  -3   3   4      637.39      675.94      9.20 o 
  -2   3   4       73.23       73.84      2.81 o 
  -1   3   4      669.31      657.72      8.92 o 
   0   3   4      301.43      296.55      5.03 o 
   1   3   4       71.10       50.56      2.36 o 
   2   3   4        4.19        3.40      1.34 o 
   3   3   4      176.48      157.31      3.35 o 
   4   3   4      684.43      646.55      6.73 o 
   5   3   4      218.56      250.75      4.77 o 
   6   3   4       16.91       28.68      2.19 o 
   7   3   4        0.01        3.82      1.06 o 
   8   3   4       36.93       36.62      3.11 o 
   9   3   4       17.33       11.97      1.99 o 
  10   3   4        0.12        1.57      3.74 o 
  -9   4   4        1.07        6.31      3.57 o 
  -8   4   4       48.50       47.19     44.18 o 
  -7   4   4       40.63       58.86      9.26 o 
  -5   4   4      125.35      124.87      3.19 o 
  -4   4   4      641.31      670.13     16.71 o 
  -3   4   4       10.86        7.48      1.47 o 
  -2   4   4       41.98       43.72      4.48 o 
  -1   4   4      200.58      174.58      4.48 o 
   0   4   4    18508.13    17866.01     87.88 o 
   1   4   4       37.13       45.25      2.34 o 
   2   4   4      112.35      128.38      2.99 o 
   3   4   4       41.31       38.87      1.85 o 
   4   4   4      332.53      363.25      4.57 o 
   5   4   4       50.83       54.98      3.41 o 
   6   4   4      241.90      274.56      7.40 o 
   7   4   4        0.74        3.16      1.30 o 
   8   4   4       34.85       33.03      2.78 o 
   9   4   4        0.07        1.38      0.99 o 
  10   4   4        5.99        3.96      2.15 o 
  -9   5   4        2.56       10.16      4.10 o 
  -8   5   4        2.21        8.12      3.67 o 
  -7   5   4       54.44       73.96     10.24 o 
  -6   5   4       38.49       41.18      2.87 o 
  -5   5   4       13.52        8.77      1.52 o 
  -4   5   4        2.80        6.02      1.07 o 
  -3   5   4      327.23      309.21      5.96 o 
  -2   5   4      288.82      278.11      5.61 o 
  -1   5   4       44.92       42.33      2.69 o 
   0   5   4       78.66       72.01      3.09 o 
   1   5   4     4522.75     4454.17     20.43 o 
   2   5   4     2387.15     2312.61     15.89 o 
   3   5   4      250.07      249.95      3.06 o 
   4   5   4      131.31      132.33      3.34 o 
   5   5   4      214.40      228.71      9.87 o 
   6   5   4      196.32      172.08      7.64 o 
   7   5   4       58.28       66.95      4.55 o 
   8   5   4       57.25       55.96      3.34 o 
   9   5   4        0.61        2.78      1.25 o 
  -9   6   4        8.47       11.38      5.95 o 
  -8   6   4        1.66        4.24      2.85 o 
  -7   6   4        0.35        3.30      1.54 o 
  -6   6   4       24.37       24.39      2.45 o 
  -5   6   4       61.95       51.61      3.25 o 
  -4   6   4       27.74       30.65      2.61 o 
  -3   6   4       17.52       21.37      2.11 o 
  -2   6   4       78.47       86.50      3.53 o 
  -1   6   4      116.05       95.97      3.87 o 
   0   6   4     3403.22     3535.28     30.13 o 
   1   6   4     3035.04     3022.37     20.63 o 
   2   6   4      690.64      776.53      8.88 o 
   3   6   4      305.72      315.17      9.78 o 
   4   6   4     1363.51     1489.53     19.81 o 
   5   6   4       12.54       12.46      3.94 o 
   6   6   4       84.37       95.31      6.66 o 
   7   6   4       10.12        4.45      1.97 o 
   8   6   4       50.14       50.29      3.81 o 
   9   6   4        5.97        4.30      2.04 o 
  -8   7   4       82.80       97.12     15.18 o 
  -7   7   4      131.56      143.43      7.56 o 
  -6   7   4      187.78      180.65      6.59 o 
  -5   7   4       39.69       41.39      3.40 o 
  -4   7   4      102.26      103.41      4.79 o 
  -3   7   4        3.19        6.90      1.85 o 
  -2   7   4      346.66      335.27      7.17 o 
  -1   7   4      174.20      190.45      5.39 o 
   0   7   4      942.45     1052.93     11.59 o 
   1   7   4      287.17      304.15      5.64 o 
   2   7   4        3.59        5.46      1.60 o 
   3   7   4      135.42      156.43      8.04 o 
   4   7   4      149.12      157.15      7.72 o 
   5   7   4       46.28       54.86      5.32 o 
   6   7   4       44.72       52.78      5.75 o 
   7   7   4       44.57       44.69      8.50 o 
   8   7   4        7.35        6.76      2.88 o 
   9   7   4        0.51        6.42      3.67 o 
  -8   8   4       17.84       20.78      4.98 o 
  -7   8   4       83.60       74.49      7.35 o 
  -6   8   4        2.00        4.43      2.41 o 
  -5   8   4       10.30        8.67      2.21 o 
  -4   8   4      224.19      219.26      7.31 o 
  -3   8   4       22.97       23.03      2.62 o 
  -2   8   4      111.36      104.22      4.77 o 
  -1   8   4        8.89        7.38      1.54 o 
   0   8   4      479.55      485.78      8.11 o 
   1   8   4      361.33      422.87      9.56 o 
   2   8   4        5.22        2.80      2.15 o 
   3   8   4       22.36       18.26      3.43 o 
   4   8   4      165.87      163.84     14.57 o 
   5   8   4       39.11       34.33      4.51 o 
   6   8   4       64.66       76.08      7.91 o 
   7   8   4       27.75       24.94      4.72 o 
   8   8   4       16.45       14.69      3.67 o 
   9   8   4       56.15       35.54      7.42 o 
  -8   9   4        1.55       -1.84      6.41 o 
  -7   9   4        8.96       13.56      3.83 o 
  -6   9   4        0.32        8.93      1.60 o 
  -5   9   4      106.31       98.41      6.01 o 
  -4   9   4       13.01       12.50      2.17 o 
  -3   9   4        8.17        9.62      1.87 o 
  -2   9   4      154.10      160.96      5.91 o 
  -1   9   4       40.73       37.29      3.20 o 
   0   9   4      146.14      146.55      5.14 o 
   1   9   4        0.45        2.45      0.75 o 
   2   9   4       25.78       26.57      3.18 o 
   3   9   4       23.45       29.79      4.56 o 
   4   9   4       52.62       44.16      6.80 o 
   5   9   4       17.72       10.15      3.10 o 
   6   9   4       13.03       12.58      2.87 o 
   7   9   4        0.91        1.68      4.04 o 
   8   9   4        5.12        3.20      3.91 o 
   9   9   4       11.68        5.00      4.08 o 
  -7  10   4       52.47       68.27      8.45 o 
  -6  10   4        5.33        8.60      3.46 o 
  -5  10   4       40.33       17.04      3.88 o 
  -4  10   4       15.73       10.99      2.19 o 
  -3  10   4       17.47       20.24      2.61 o 
  -2  10   4        8.80        6.97      2.13 o 
  -1  10   4        3.42        4.69      2.39 o 
   0  10   4      103.86      108.21      4.76 o 
   1  10   4      130.74      136.74      5.05 o 
   2  10   4       24.28       22.72      2.34 o 
   3  10   4       36.56       26.84      2.62 o 
   4  10   4       28.22       34.36      8.63 o 
   5  10   4       40.20       50.53     10.78 o 
   6  10   4       31.35       38.21      8.56 o 
   7  10   4       26.16       26.58      7.50 o 
   8  10   4       85.35       93.60     11.68 o 
  -6  11   4       72.71       94.73      8.18 o 
  -5  11   4       13.67        7.95      5.80 o 
  -4  11   4       25.94       36.64      5.10 o 
  -3  11   4        7.02        3.93      4.67 o 
  -2  11   4       12.43       11.96      2.73 o 
  -1  11   4       61.73       55.79      6.42 o 
   0  11   4       24.77       22.11      3.35 o 
   1  11   4        5.42        4.62      2.24 o 
   2  11   4       37.73       43.10      4.11 o 
   3  11   4       90.38       87.39      5.14 o 
   4  11   4       57.89       53.01      9.06 o 
   5  11   4       88.21       94.07     13.46 o 
   6  11   4       57.08       69.51     11.42 o 
   7  11   4      251.66      289.86    242.36 o 
  -6  12   4        4.32        5.59      2.76 o 
  -5  12   4       90.89      101.78      8.99 o 
  -4  12   4        5.95        0.36      5.23 o 
  -3  12   4        7.87        4.62      4.89 o 
  -2  12   4        6.72        7.44      2.39 o 
  -1  12   4       57.06       47.76      5.20 o 
   0  12   4       18.50       15.49      3.35 o 
   1  12   4        0.18        1.77      1.36 o 
   2  12   4        6.68        2.74      2.13 o 
   3  12   4        8.35        6.62      1.80 o 
   4  12   4        1.86       17.73      9.22 o 
   5  12   4        1.92        8.05      2.42 o 
   6  12   4        5.45       10.55      5.00 o 
   7  12   4       18.10       14.36      4.66 o 
  -5  13   4        1.21        5.07      6.08 o 
  -4  13   4       23.73       20.73      4.05 o 
  -3  13   4        0.09        2.37      3.71 o 
  -2  13   4        7.37        6.99      4.31 o 
  -1  13   4       11.90       15.80      2.45 o 
   0  13   4       82.28       92.15      6.10 o 
   1  13   4       57.55       62.28      7.49 o 
   2  13   4       10.95       12.17      2.39 o 
   3  13   4        0.55       11.80      4.42 o 
   4  13   4        3.44        4.51      3.85 o 
   5  13   4       62.29       53.41     11.17 o 
   6  13   4        0.31       11.71      7.50 o 
  -3  14   4        0.24       -1.02      4.22 o 
  -2  14   4       10.40        7.44      3.11 o 
  -1  14   4        3.32        2.26      3.06 o 
   0  14   4        2.81        9.33      2.64 o 
   1  14   4        9.18        8.45      2.51 o 
   2  14   4       27.86       25.07      8.72 o 
   3  14   4       19.67       17.88      4.29 o 
   4  14   4        5.98        8.63      6.17 o 
  -1  15   4       33.95       27.17      6.59 o 
   0  15   4        4.82        7.82      3.39 o 
   1  15   4        2.86       -1.37      8.09 o 
   2  15   4       26.35       23.14      7.01 o 
  -2 -11   5       38.01       30.72      5.67 o 
  -1 -11   5       19.77       18.76      4.32 o 
   0 -11   5        0.95        5.53      2.91 o 
   1 -11   5        0.01        6.91      3.55 o 
   2 -11   5       64.63       63.23      9.34 o 
   3 -11   5        0.58        8.76      4.11 o 
   4 -11   5        9.42       14.44      6.41 o 
  -3 -10   5        0.45        6.40      3.25 o 
  -2 -10   5       25.39       19.07      3.55 o 
  -1 -10   5       70.57       59.09      7.10 o 
   0 -10   5        2.93        6.50      2.69 o 
   1 -10   5       19.94       23.25      7.00 o 
   2 -10   5       54.89       52.27      7.32 o 
   3 -10   5        6.97        6.84      2.60 o 
   4 -10   5        0.60        3.00      1.88 o 
   5 -10   5        0.09       -3.90      4.81 o 
   6 -10   5       26.13       33.37      9.01 o 
  -4  -9   5        9.25       12.91      3.41 o 
  -3  -9   5        1.54        1.05      2.87 o 
  -2  -9   5       44.07       51.82      6.36 o 
  -1  -9   5       24.35       27.57      4.93 o 
   0  -9   5       40.73       25.81      3.52 o 
   1  -9   5       18.25       31.73      7.41 o 
   2  -9   5        1.24        0.84      2.73 o 
   3  -9   5       82.01       80.14      9.24 o 
   4  -9   5        1.54        5.03      7.27 o 
   5  -9   5        0.53        5.14      5.95 o 
   6  -9   5       25.65       25.19      4.99 o 
   7  -9   5       82.47       80.51     12.19 o 
  -5  -8   5       87.03       79.70     10.28 o 
  -4  -8   5        7.13        5.99      1.85 o 
  -3  -8   5      122.09      111.07      6.24 o 
  -2  -8   5       13.52       18.23      3.79 o 
  -1  -8   5      401.73      376.08     11.39 o 
   0  -8   5       34.24       33.64      5.31 o 
   1  -8   5        3.33        1.64      4.21 o 
   2  -8   5       68.53       64.94      7.35 o 
   3  -8   5      240.33      253.30     13.10 o 
   4  -8   5        0.48        9.31      2.71 o 
   5  -8   5        3.32       -0.25      4.57 o 
   6  -8   5       62.67       78.58      8.19 o 
   7  -8   5        9.77        8.73      3.20 o 
   8  -8   5       72.26       75.43     13.33 o 
  -6  -7   5       73.20       84.32      7.95 o 
  -5  -7   5       16.01       13.61      2.60 o 
  -4  -7   5        1.83        4.14      1.74 o 
  -3  -7   5       34.46       31.35      3.30 o 
  -2  -7   5      548.14      511.59     11.71 o 
  -1  -7   5       27.49       27.28      3.02 o 
   0  -7   5      195.26      194.34      7.15 o 
   1  -7   5       80.26       80.78      4.72 o 
   2  -7   5      108.83      106.01      7.73 o 
   3  -7   5       44.41       31.36      3.75 o 
   4  -7   5      258.72      259.86     13.10 o 
   5  -7   5        7.77        7.45      3.48 o 
   6  -7   5        0.08        2.69      6.35 o 
   7  -7   5       21.28       18.20      4.10 o 
   8  -7   5        3.57        4.60      2.55 o 
  -7  -6   5        0.88        8.44      3.64 o 
  -6  -6   5       11.17       10.58      5.64 o 
  -5  -6   5        1.64        2.96      1.38 o 
  -4  -6   5        0.86        3.94      1.26 o 
  -3  -6   5       59.01       55.34      3.81 o 
  -2  -6   5      209.81      195.89      6.95 o 
  -1  -6   5       39.75       39.02      3.39 o 
   0  -6   5      323.80      322.08      8.99 o 
   1  -6   5      199.42      222.39      6.40 o 
   2  -6   5        1.68        0.10      2.16 o 
   3  -6   5       94.75       81.35      4.99 o 
   4  -6   5      235.45      252.24      8.53 o 
   5  -6   5        0.19        6.03      2.63 o 
   6  -6   5        6.04        9.25      3.34 o 
   7  -6   5      121.11      138.97      9.48 o 
   8  -6   5       10.11       20.96      4.90 o 
   9  -6   5        3.74        9.70      4.39 o 
  -7  -5   5        0.63        2.82      3.36 o 
  -6  -5   5       58.83       63.02      4.57 o 
  -5  -5   5      114.29      110.84      4.79 o 
  -4  -5   5        0.30        2.66      1.72 o 
  -3  -5   5        0.88        4.15      1.45 o 
  -2  -5   5        0.63        1.84      1.64 o 
  -1  -5   5      689.95      665.50     10.47 o 
   0  -5   5        0.10        1.72      0.96 o 
   1  -5   5      145.46      155.46      5.68 o 
   2  -5   5      283.49      321.88      7.83 o 
   3  -5   5       89.52       83.41      4.51 o 
   4  -5   5        1.15        3.30      2.52 o 
   5  -5   5       36.33       36.00      3.67 o 
   6  -5   5       21.63       17.15      3.40 o 
   7  -5   5       19.39       15.58      3.32 o 
   8  -5   5        8.50       10.51      3.32 o 
   9  -5   5        0.44        4.54      3.75 o 
  -7  -4   5       13.63        9.66      3.96 o 
  -6  -4   5        2.06        3.25      1.03 o 
  -5  -4   5       74.06       71.87      3.96 o 
  -4  -4   5        1.02        5.90      1.39 o 
  -3  -4   5       67.84       61.38      3.68 o 
  -2  -4   5       86.31       85.39      4.01 o 
  -1  -4   5     1056.21     1062.66     15.35 o 
   0  -4   5       36.56       39.55      3.01 o 
   1  -4   5       71.50       64.80      3.97 o 
   2  -4   5        1.26        5.28      1.77 o 
   3  -4   5       96.86      113.41      5.29 o 
   4  -4   5       48.53       57.24      3.78 o 
   5  -4   5      481.76      488.72      9.63 o 
   6  -4   5        1.05        4.58      1.23 o 
   7  -4   5        0.03        4.05      1.73 o 
   8  -4   5       88.48       79.67      5.54 o 
   9  -4   5        6.45       -1.22      3.27 o 
  10  -4   5        1.62        2.84      3.17 o 
  -8  -3   5        2.82        4.97      4.76 o 
  -7  -3   5       28.30       28.19      8.15 o 
  -6  -3   5       18.56       17.63      2.32 o 
  -5  -3   5      229.72      223.43      5.99 o 
  -4  -3   5       14.33       16.72      2.86 o 
  -3  -3   5       31.48       33.16      2.56 o 
  -2  -3   5      353.23      336.38      6.92 o 
  -1  -3   5       96.89      112.03      4.72 o 
   0  -3   5       52.20       51.76      3.15 o 
   1  -3   5     2549.06     2758.57     21.31 o 
   2  -3   5      173.76      177.74      7.10 o 
   3  -3   5      436.69      428.64      8.00 o 
   4  -3   5      290.20      302.53      7.05 o 
   5  -3   5      257.35      269.65      7.28 o 
   6  -3   5      154.80      176.85      6.74 o 
   7  -3   5       42.75       24.80      5.07 o 
   8  -3   5        8.72        8.81      3.28 o 
   9  -3   5        7.96        8.75      3.11 o 
  10  -3   5        0.58        4.84      2.57 o 
  -8  -2   5       11.94        7.73      8.19 o 
  -7  -2   5       49.48       64.87      6.96 o 
  -6  -2   5      458.50      433.51     12.63 o 
  -5  -2   5       18.90       15.38      1.74 o 
  -4  -2   5       23.12       20.51      2.02 o 
  -3  -2   5      364.48      365.24      7.43 o 
  -2  -2   5       46.46       44.36      2.75 o 
  -1  -2   5     1330.09     1355.26     13.11 o 
   0  -2   5      116.13      125.54      4.43 o 
   1  -2   5        4.49        4.84      3.55 o 
   2  -2   5       39.18       35.42      2.63 o 
   3  -2   5       14.76        8.78      1.51 o 
   4  -2   5      186.29      160.46      5.23 o 
   5  -2   5      611.57      703.04     10.52 o 
   6  -2   5       89.12       84.52      4.35 o 
   7  -2   5      209.61      180.00      7.68 o 
   8  -2   5       14.66       17.89      3.26 o 
   9  -2   5        0.27       -0.59      3.23 o 
  10  -2   5       57.05       54.43      7.34 o 
  -8  -1   5        7.01        9.54      2.76 o 
  -7  -1   5       37.02       37.19      8.52 o 
  -6  -1   5       34.92       35.13      4.93 o 
  -5  -1   5      110.68      115.50      3.65 o 
  -4  -1   5      201.80      213.21      4.57 o 
  -3  -1   5       15.08       16.41      2.45 o 
  -2  -1   5       37.90       39.64      2.39 o 
  -1  -1   5     2155.56     2269.99     18.09 o 
   0  -1   5     3636.51     3661.26     20.63 o 
   1  -1   5      198.48      170.89      4.65 o 
   2  -1   5       88.32      102.04      5.14 o 
   3  -1   5      196.55      228.57      5.37 o 
   4  -1   5        0.93        6.80      1.82 o 
   5  -1   5       39.22       42.88      2.90 o 
   6  -1   5      139.56      155.62      5.72 o 
   7  -1   5      293.56      275.06      7.25 o 
   8  -1   5        4.41        5.48      1.32 o 
   9  -1   5        2.54        2.83      1.52 o 
  10  -1   5        1.25        3.57      2.32 o 
  -8   0   5        1.13        6.23      4.33 o 
  -7   0   5        1.56        3.45      2.99 o 
  -6   0   5       16.46       15.21      4.99 o 
  -5   0   5        3.32        5.85      2.06 o 
  -4   0   5       14.04       10.58      1.23 o 
  -3   0   5      131.69      141.06      3.66 o 
  -2   0   5      883.50      877.54      9.38 o 
  -1   0   5       98.07       93.68      3.28 o 
   0   0   5       14.97       16.25      1.52 o 
   1   0   5       37.34       39.29      2.54 o 
   2   0   5      351.19      367.03      6.46 o 
   3   0   5      281.30      260.35      5.35 o 
   4   0   5       27.97       15.81     29.10 o 
   5   0   5      404.78      446.76      9.40 o 
   6   0   5        8.18        7.83      1.26 o 
   7   0   5       18.26       21.42      3.01 o 
   8   0   5       19.46       19.46      2.89 o 
   9   0   5       55.03       41.90      4.39 o 
  10   0   5       35.34       36.79      6.04 o 
  11   0   5        1.42        3.49      3.66 o 
  -9   1   5        1.36        9.77      4.90 o 
  -8   1   5       40.59       38.27     36.93 o 
  -7   1   5      102.17      106.68     12.03 o 
  -6   1   5       33.55       40.17      5.57 o 
  -5   1   5      307.07      315.48     14.82 o 
  -4   1   5       72.28       69.36      1.79 o 
  -3   1   5      321.40      340.77      4.81 o 
  -2   1   5       45.71       41.18      2.36 o 
  -1   1   5      537.35      535.60      7.65 o 
   0   1   5      471.32      425.12      7.46 o 
   1   1   5      924.17      858.90     10.11 o 
   2   1   5      519.52      461.64      7.19 o 
   3   1   5       68.19       54.86      2.68 o 
   4   1   5     1060.97     1131.89     12.57 o 
   5   1   5       65.39       68.74      3.10 o 
   6   1   5       82.69       83.57      3.72 o 
   7   1   5       22.10       26.10      2.37 o 
   8   1   5     1260.76     1357.98     37.17 o 
   9   1   5       11.42        9.91      1.99 o 
  10   1   5       95.37       72.79      6.31 o 
  11   1   5       38.91       48.15      9.57 o 
  -9   2   5        0.01        4.57      5.19 o 
  -8   2   5        0.88       -0.66      5.45 o 
  -7   2   5       23.20       26.89      7.35 o 
  -6   2   5       52.20       49.25      6.87 o 
  -5   2   5      118.97      122.79      8.02 o 
  -4   2   5     1171.31     1195.45     17.27 o 
  -3   2   5       56.26       43.34      2.09 o 
  -2   2   5        8.45       21.12      1.71 o 
  -1   2   5        8.41        7.93      1.13 o 
   0   2   5     3652.01     3517.42     20.05 o 
   1   2   5     1506.52     1436.55     12.68 o 
   2   2   5      699.24      652.16      8.41 o 
   3   2   5       33.25       32.31      2.16 o 
   4   2   5      223.59      221.24      4.82 o 
   5   2   5       40.06       44.43      2.44 o 
   6   2   5        6.20        2.87      1.95 o 
   7   2   5      283.74      291.54      7.19 o 
   8   2   5       38.90       46.18      3.45 o 
   9   2   5       97.09       96.54      8.13 o 
  10   2   5        1.27       -0.95      2.62 o 
  11   2   5       33.48       38.19      7.47 o 
  -9   3   5       11.42       10.94      4.42 o 
  -8   3   5        2.84       -1.50      5.90 o 
  -7   3   5       62.57       62.02      9.61 o 
  -6   3   5        4.11        4.40      3.32 o 
  -5   3   5      270.54      283.13     16.38 o 
  -4   3   5      144.43      124.81      2.93 o 
  -3   3   5      980.46     1087.30     22.30 o 
  -2   3   5      359.16      364.48      5.57 o 
  -1   3   5     1692.19     1813.04     15.41 o 
   0   3   5      140.99      130.72      3.90 o 
   1   3   5     2385.90     2411.57     14.94 o 
   2   3   5        6.13        4.29      1.19 o 
   3   3   5      125.78      113.60      3.36 o 
   4   3   5        2.05        2.13      0.86 o 
   5   3   5       20.09       22.09      2.01 o 
   6   3   5      261.48      271.34      5.81 o 
   7   3   5        4.58        4.57      1.32 o 
   8   3   5        0.03        1.37      2.15 o 
   9   3   5        5.78        3.19      1.08 o 
  10   3   5       17.43       11.28      4.52 o 
  11   3   5        1.42        3.45      3.44 o 
  -9   4   5        5.04       10.06      5.02 o 
  -8   4   5       20.86       15.16      6.07 o 
  -7   4   5       81.69       92.76     11.02 o 
  -6   4   5       51.20       51.55      8.04 o 
  -5   4   5       27.19       30.13      3.25 o 
  -4   4   5        0.87        8.14      1.69 o 
  -3   4   5      389.99      383.60      6.31 o 
  -2   4   5      666.82      555.20      7.66 o 
  -1   4   5      233.17      194.13      4.58 o 
   0   4   5     1349.76     1255.07     12.71 o 
   1   4   5      282.83      239.94      5.40 o 
   2   4   5     1050.50     1053.85     10.77 o 
   3   4   5      183.65      186.46      3.97 o 
   4   4   5      246.21      258.63      5.62 o 
   5   4   5      140.57      139.30      3.74 o 
   6   4   5       40.73       37.24      2.37 o 
   7   4   5        2.44        6.05      1.35 o 
   8   4   5       69.17       63.00      3.51 o 
   9   4   5        0.72        2.74      1.24 o 
  10   4   5        8.29        7.08      2.15 o 
  -8   5   5       28.41       30.73      8.05 o 
  -7   5   5      112.14      126.42     11.90 o 
  -6   5   5        0.02        1.73      1.58 o 
  -5   5   5       72.18       65.06      3.87 o 
  -4   5   5        7.52        5.80      1.32 o 
  -3   5   5        0.86        3.56      0.91 o 
  -2   5   5      164.85      162.80      4.78 o 
  -1   5   5       16.69       13.63      1.69 o 
   0   5   5       91.78       89.45      3.33 o 
   1   5   5      607.59      543.44      8.37 o 
   2   5   5     1517.04     1555.36     11.47 o 
   3   5   5      229.63      204.14      4.10 o 
   4   5   5      610.40      579.42      8.93 o 
   5   5   5       21.63       29.96      1.93 o 
   6   5   5        2.22        5.00      1.10 o 
   7   5   5      128.00      141.24      5.30 o 
   8   5   5       89.81       90.71      5.72 o 
   9   5   5        9.80        6.58      1.61 o 
  10   5   5        1.90        2.51      3.83 o 
  -8   6   5       46.00       56.53     10.14 o 
  -7   6   5       19.45       11.85      4.09 o 
  -6   6   5        0.95        3.68      3.67 o 
  -5   6   5        0.49        4.73      1.40 o 
  -4   6   5      106.22      121.58      6.01 o 
  -3   6   5       55.05       52.23      3.26 o 
  -2   6   5      152.84      143.57      4.77 o 
  -1   6   5      231.95      243.11      5.57 o 
   0   6   5      855.81      879.41     10.38 o 
   1   6   5      104.53      107.67      3.69 o 
   2   6   5      441.29      506.19      6.77 o 
   3   6   5     1683.98     1707.07     12.23 o 
   4   6   5     1305.01     1388.04      8.50 o 
   5   6   5       56.08       58.43      5.39 o 
   6   6   5      607.18      586.44      8.12 o 
   7   6   5       80.47       60.88      3.43 o 
   8   6   5       73.78       71.25      4.32 o 
   9   6   5        1.40        3.69      2.02 o 
  10   6   5       19.91        6.69      4.14 o 
  -8   7   5      165.89      208.06    174.39 o 
  -7   7   5       26.50       18.66      3.19 o 
  -6   7   5       16.18        8.88      4.36 o 
  -5   7   5        8.81        7.32      3.59 o 
  -4   7   5       53.02       43.92      3.25 o 
  -3   7   5        0.25        1.37      1.53 o 
  -2   7   5       13.49        8.96      1.74 o 
  -1   7   5      299.59      291.47      6.45 o 
   0   7   5      651.68      706.94     10.41 o 
   1   7   5       39.15       53.49      3.08 o 
   2   7   5        0.07        0.21      2.12 o 
   3   7   5      190.96      191.79      3.55 o 
   4   7   5        0.05        6.20      2.59 o 
   5   7   5      266.76      275.77     17.15 o 
   6   7   5       45.41       52.33      5.91 o 
   7   7   5        0.18        3.49      2.57 o 
   8   7   5        0.98        4.71      1.78 o 
   9   7   5        1.93        5.36      2.55 o 
  10   7   5        0.91        1.67      4.65 o 
  -8   8   5       17.72       15.92      3.93 o 
  -7   8   5      152.70      145.10     15.08 o 
  -6   8   5       12.58       17.19      2.65 o 
  -5   8   5       83.58       87.46      5.90 o 
  -4   8   5        5.98        3.53      1.19 o 
  -3   8   5       46.49       46.80      4.86 o 
  -2   8   5      275.10      258.46      7.01 o 
  -1   8   5        5.19        7.36      1.71 o 
   0   8   5       54.44       49.32      3.32 o 
   1   8   5       38.87       33.78      3.30 o 
   2   8   5      423.48      386.48      6.33 o 
   3   8   5        0.97        1.16      2.68 o 
   4   8   5      239.25      246.81     10.44 o 
   5   8   5        4.17        4.97      1.63 o 
   6   8   5      255.23      266.05     11.91 o 
   7   8   5        0.20        7.82      3.21 o 
   8   8   5       48.23       54.28      6.82 o 
   9   8   5        8.70       12.21      6.29 o 
  -7   9   5       15.23       17.31      7.04 o 
  -6   9   5       22.96       25.54      7.41 o 
  -5   9   5       12.36       10.03      2.56 o 
  -4   9   5        2.01        1.81      2.15 o 
  -3   9   5       29.97       24.35      3.98 o 
  -2   9   5       30.29       28.77      2.89 o 
  -1   9   5       40.50       42.67      3.44 o 
   0   9   5       15.10       14.60      1.63 o 
   1   9   5       28.12       20.84      2.39 o 
   2   9   5      131.58      125.63      4.09 o 
   3   9   5        4.69        8.71      1.57 o 
   4   9   5        2.42        1.57      3.70 o 
   5   9   5        5.14        2.62      3.96 o 
   6   9   5       14.96       17.17      2.89 o 
   7   9   5       20.62       22.83      7.27 o 
   8   9   5        4.11        5.63      4.06 o 
   9   9   5       17.52       14.22      3.72 o 
  -7  10   5       11.05       14.03      5.55 o 
  -6  10   5       34.44       31.63      5.22 o 
  -5  10   5        1.84        4.30      1.86 o 
  -4  10   5        7.10        8.90      2.14 o 
  -3  10   5       74.90       81.39      7.34 o 
  -2  10   5       61.28       56.92      4.09 o 
  -1  10   5      185.24      196.80      6.55 o 
   0  10   5        0.78        1.42      2.38 o 
   1  10   5       31.00       23.62      2.51 o 
   2  10   5       59.06       54.79      3.15 o 
   3  10   5      185.63      196.59     10.95 o 
   4  10   5        0.20        4.45      4.55 o 
   5  10   5       23.77       16.99      7.13 o 
   6  10   5        0.03        5.52      3.20 o 
   7  10   5        1.50        3.88      4.16 o 
   8  10   5       16.13        7.96      4.61 o 
  -6  11   5        4.11        2.48      5.30 o 
  -5  11   5       13.40        9.63      2.95 o 
  -4  11   5      134.67      142.82      9.46 o 
  -3  11   5       37.14       50.29      9.55 o 
  -2  11   5      227.18      219.94      8.88 o 
  -1  11   5       13.49       11.84      2.23 o 
   0  11   5       42.37       49.95      7.95 o 
   1  11   5        5.19        4.95      1.18 o 
   2  11   5       53.27       51.46      3.90 o 
   3  11   5       11.04       13.83      7.31 o 
   4  11   5       18.12       24.37      5.03 o 
   5  11   5       18.51       14.94      5.88 o 
   6  11   5        0.05       -1.04      5.37 o 
   7  11   5       84.55      101.95     12.68 o 
   8  11   5       12.70       26.80      6.18 o 
  -6  12   5        7.26       14.60      3.96 o 
  -5  12   5       36.96       31.32      5.49 o 
  -4  12   5        0.69        6.48      2.40 o 
  -3  12   5      106.21       95.43      9.09 o 
  -2  12   5        5.93        5.66      2.65 o 
  -1  12   5      148.36      140.77      7.33 o 
   0  12   5       10.97       15.78      3.53 o 
   1  12   5      112.53      116.48      9.40 o 
   2  12   5       27.66       30.77      3.26 o 
   3  12   5       18.33       14.43      2.39 o 
   4  12   5        0.97       10.25      4.76 o 
   5  12   5       21.63       34.97      8.97 o 
   6  12   5      100.97      101.39     13.09 o 
   7  12   5        0.01       -3.40      5.98 o 
  -5  13   5       10.46       10.51      2.60 o 
  -4  13   5       12.96       14.61      4.03 o 
  -3  13   5       10.29       17.02      3.77 o 
  -2  13   5       53.60       50.86      6.79 o 
  -1  13   5       18.97       14.45      2.37 o 
   0  13   5       59.83       52.60      4.80 o 
   1  13   5        0.65        4.60      1.61 o 
   2  13   5        5.59        3.87      1.85 o 
   3  13   5        0.76        2.73      1.24 o 
   4  13   5       10.55        7.22      5.74 o 
   5  13   5       30.75       21.58      7.59 o 
   6  13   5       11.52       23.33      7.07 o 
  -3  14   5       18.54       10.29      3.82 o 
  -2  14   5        5.21       12.85      3.26 o 
  -1  14   5        0.17       12.34      3.73 o 
   0  14   5        3.67        8.65      5.89 o 
   1  14   5        9.11        8.15      2.21 o 
   2  14   5        2.68        3.26      1.91 o 
   3  14   5        2.03        2.69      3.60 o 
   4  14   5        0.42        9.22      4.59 o 
   5  14   5       20.31       20.97      6.95 o 
  -2  15   5        3.20        8.00      2.26 o 
  -1  15   5       23.89       20.63      8.59 o 
   0  15   5        0.33        6.17      3.35 o 
   1  15   5       43.71       45.03      7.03 o 
   2  15   5        7.77       10.49      7.79 o 
   3  15   5        4.56        5.31      4.25 o 
   0 -11   6      120.19      126.39     15.98 o 
   1 -11   6       46.48       50.38      7.03 o 
   2 -11   6        7.07       12.30      5.17 o 
   3 -11   6        8.95        9.44      3.33 o 
  -2 -10   6       13.82       11.29      5.82 o 
  -1 -10   6        1.11        9.30      3.88 o 
   0 -10   6        6.11       16.58      6.16 o 
   1 -10   6        5.27        6.01      2.48 o 
   2 -10   6        5.15        7.04      3.95 o 
   3 -10   6        1.17        5.45      3.67 o 
   4 -10   6       18.07       12.29      3.75 o 
   5 -10   6        9.19        9.61      3.97 o 
  -3  -9   6       38.04       39.09      6.39 o 
  -2  -9   6       62.66       59.86      6.79 o 
  -1  -9   6       10.54        9.40      2.48 o 
   0  -9   6       30.35       33.49      5.53 o 
   1  -9   6      132.69      140.92     15.28 o 
   2  -9   6       74.47       66.22     10.28 o 
   3  -9   6        3.69       11.12      5.05 o 
   4  -9   6        0.08       12.90      3.69 o 
   5  -9   6       36.62       30.76      5.56 o 
   6  -9   6       31.66       32.44      5.22 o 
  -4  -8   6       31.63       31.79      6.40 o 
  -3  -8   6      211.31      192.37      8.39 o 
  -2  -8   6       54.13       51.92      5.79 o 
  -1  -8   6      192.54      142.66      8.02 o 
   0  -8   6       11.48       12.34      5.83 o 
   1  -8   6      212.85      203.33     10.80 o 
   2  -8   6        1.01        9.71      4.17 o 
   3  -8   6       86.03       79.44      8.15 o 
   4  -8   6        1.89        7.18      3.73 o 
   5  -8   6        0.53       11.67      4.33 o 
   6  -8   6        0.31        0.06      4.37 o 
   7  -8   6        0.24        4.63      2.91 o 
  -5  -7   6       16.03       27.76      4.25 o 
  -4  -7   6      111.15      104.66      8.04 o 
  -3  -7   6       15.86       13.61      2.91 o 
  -2  -7   6      184.01      136.98     12.27 o 
  -1  -7   6       74.00       75.18      5.52 o 
   0  -7   6      443.96      406.65     19.78 o 
   1  -7   6        0.25        4.03      2.17 o 
   2  -7   6      192.03      172.57     10.21 o 
   3  -7   6       11.54       18.11      5.45 o 
   4  -7   6      237.44      244.87     12.50 o 
   5  -7   6        8.19        5.36      2.46 o 
   6  -7   6        5.72       12.06      3.38 o 
   7  -7   6        1.82        8.07      4.60 o 
   8  -7   6       13.31       10.22      2.53 o 
  -6  -6   6        5.25        5.72      3.31 o 
  -5  -6   6       84.48       85.78      5.57 o 
  -4  -6   6      170.48      180.09      7.09 o 
  -3  -6   6       31.72       25.61      3.43 o 
  -2  -6   6       67.44       60.88      5.86 o 
  -1  -6   6       26.49       34.96      3.88 o 
   0  -6   6       87.33       77.55      4.48 o 
   1  -6   6        2.31        4.88      1.79 o 
   2  -6   6       13.25        6.53      1.81 o 
   3  -6   6      475.35      474.26     18.06 o 
   4  -6   6       44.46       48.00      5.44 o 
   5  -6   6       22.50       29.09      5.36 o 
   6  -6   6       12.85        8.71      3.11 o 
   7  -6   6        0.10       -2.57      3.80 o 
   8  -6   6       14.45       15.35      4.16 o 
   9  -6   6        0.51       -3.86      3.86 o 
  -6  -5   6        6.57        4.56      2.50 o 
  -5  -5   6       14.13       12.51      1.94 o 
  -4  -5   6        3.94        6.46      2.08 o 
  -3  -5   6      158.41      159.30      5.89 o 
  -2  -5   6      147.00      141.25      5.77 o 
  -1  -5   6        4.95        6.08      1.91 o 
   0  -5   6       25.89       19.48      2.54 o 
   1  -5   6      140.07      151.14      6.32 o 
   2  -5   6      541.41      526.50     10.33 o 
   3  -5   6      755.19      774.74     22.90 o 
   4  -5   6        0.71        0.08      1.25 o 
   5  -5   6      473.06      489.33     23.07 o 
   6  -5   6       23.74       26.59      6.23 o 
   7  -5   6      136.30      131.83      8.12 o 
   8  -5   6        7.17        4.45      2.59 o 
   9  -5   6        7.13       11.25      4.42 o 
  -7  -4   6        4.24        5.88      2.01 o 
  -6  -4   6       40.68       29.97      7.61 o 
  -5  -4   6        0.67        2.67      1.33 o 
  -4  -4   6       77.05       79.19      3.98 o 
  -3  -4   6      344.22      366.82      9.06 o 
  -2  -4   6        0.06        3.87      2.42 o 
  -1  -4   6       20.53       20.71      2.43 o 
   0  -4   6       76.86       62.55      3.70 o 
   1  -4   6      714.98      724.98     12.25 o 
   2  -4   6       17.78       18.20      2.70 o 
   3  -4   6       41.94       45.77      3.60 o 
   4  -4   6       40.18       31.59      3.21 o 
   5  -4   6      237.76      231.14      9.20 o 
   6  -4   6        1.93        4.66      1.33 o 
   7  -4   6       71.47       68.64      5.92 o 
   8  -4   6        0.19        3.79      2.50 o 
   9  -4   6        2.87        8.66      6.17 o 
  10  -4   6        0.29        4.75      2.17 o 
  -7  -3   6      132.09      167.98    140.69 o 
  -6  -3   6        2.28        0.65      1.94 o 
  -5  -3   6        0.05        2.19      2.38 o 
  -4  -3   6        3.83        2.90      1.59 o 
  -3  -3   6       83.12       80.01      4.19 o 
  -2  -3   6       37.09       37.07      3.00 o 
  -1  -3   6      121.89      116.60      4.64 o 
   0  -3   6      124.77      119.11      5.81 o 
   1  -3   6       55.01       85.35      4.41 o 
   2  -3   6      186.54      167.01      5.55 o 
   3  -3   6      661.68      714.25     10.70 o 
   4  -3   6      172.35      200.95      6.56 o 
   5  -3   6       50.66       43.50      4.26 o 
   6  -3   6       34.56       29.72      3.03 o 
   7  -3   6        0.76        1.95      1.59 o 
   8  -3   6        9.28        9.32      3.54 o 
   9  -3   6        1.43        9.46      3.33 o 
  10  -3   6        7.72       10.56      4.05 o 
  -8  -2   6      173.76      215.76     21.56 o 
  -7  -2   6        0.71       -0.11      4.68 o 
  -6  -2   6       84.56       75.04     10.61 o 
  -5  -2   6        0.25        2.40      1.02 o 
  -4  -2   6      751.69      789.70     14.14 o 
  -3  -2   6      287.27      286.97      6.36 o 
  -2  -2   6        6.64        4.67      1.36 o 
  -1  -2   6       91.52       87.45      3.91 o 
   0  -2   6      651.29      690.18      9.58 o 
   1  -2   6      391.55      371.58      7.15 o 
   2  -2   6     1892.60     1950.57     17.76 o 
   3  -2   6      163.07      175.25      5.45 o 
   4  -2   6       22.53       27.75      2.57 o 
   5  -2   6       12.70        8.39      1.37 o 
   6  -2   6        0.05        4.44      1.77 o 
   7  -2   6      149.17      169.91      6.98 o 
   8  -2   6       19.98       24.37      3.23 o 
   9  -2   6        3.82        4.51      1.84 o 
  10  -2   6        4.36       -1.45      3.11 o 
  -8  -1   6        1.55        5.48      4.30 o 
  -7  -1   6       75.45       81.15     12.54 o 
  -6  -1   6       57.05       51.84      8.06 o 
  -5  -1   6        9.36        8.42      2.12 o 
  -4  -1   6       75.10       70.45      3.53 o 
  -3  -1   6       31.35       23.85      2.09 o 
  -2  -1   6      175.42      171.61      4.80 o 
  -1  -1   6       40.50       34.51      2.78 o 
   0  -1   6       90.32      108.57      4.09 o 
   1  -1   6      971.96     1089.87     13.97 o 
   2  -1   6       30.59       33.63      2.59 o 
   3  -1   6      210.98      221.40      5.71 o 
   4  -1   6      221.22      205.09      5.73 o 
   5  -1   6        0.39        1.80      2.88 o 
   6  -1   6       43.01       50.39      3.54 o 
   7  -1   6       19.87       25.50      2.48 o 
   8  -1   6      141.83      156.03      7.42 o 
   9  -1   6        1.46        2.71      2.92 o 
  10  -1   6        2.02       -0.82      2.39 o 
  -8   0   6       18.09       26.94      5.83 o 
  -7   0   6       53.64       57.10      9.43 o 
  -6   0   6        2.29        4.13      3.39 o 
  -5   0   6      170.18      176.55     10.48 o 
  -4   0   6      124.67      117.24      4.79 o 
  -3   0   6       53.26       50.72      3.99 o 
  -2   0   6      641.25      685.61     12.81 o 
  -1   0   6      553.99      596.05      8.42 o 
   0   0   6     1054.91     1114.55     11.20 o 
   1   0   6      270.37      277.47      5.99 o 
   2   0   6       51.77       47.56      3.28 o 
   3   0   6       17.52       17.08      1.83 o 
   4   0   6       50.49       61.97      3.33 o 
   5   0   6       29.72       38.18      3.17 o 
   6   0   6       57.99       67.74      4.85 o 
   7   0   6        7.54        5.89      1.39 o 
   8   0   6      138.14      104.30      6.96 o 
   9   0   6        1.15        2.85      1.79 o 
  10   0   6        7.05        7.89      2.69 o 
  11   0   6       27.01       12.42      4.79 o 
  -8   1   6       22.14       17.46      3.84 o 
  -7   1   6        0.34       -2.75      5.24 o 
  -6   1   6        0.23        8.72      4.25 o 
  -5   1   6       82.94       87.68     12.67 o 
  -4   1   6        0.01        3.00      1.94 o 
  -3   1   6      546.68      608.49     10.68 o 
  -2   1   6       78.87       85.89      3.31 o 
  -1   1   6      338.18      373.37      6.27 o 
   0   1   6     1063.95     1103.66     14.02 o 
   1   1   6      114.92      100.14      3.68 o 
   2   1   6       23.25       14.60      2.04 o 
   3   1   6      770.42      727.79      8.96 o 
   4   1   6        9.95       10.85      1.85 o 
   5   1   6        9.88        8.82      1.78 o 
   6   1   6      301.98      306.39      6.99 o 
   7   1   6       47.59       46.47      3.08 o 
   8   1   6      124.04       99.30      4.90 o 
   9   1   6        3.22        2.85      1.88 o 
  10   1   6       87.35       67.92      6.14 o 
  11   1   6        2.22        9.45      6.20 o 
  -8   2   6        0.25       -2.66      5.54 o 
  -7   2   6       37.13       51.21      9.81 o 
  -6   2   6       24.87        9.86      5.72 o 
  -5   2   6       24.79       32.17      5.61 o 
  -4   2   6        6.44        8.18      2.27 o 
  -3   2   6      242.97      240.70      4.73 o 
  -2   2   6      790.12      876.82     12.09 o 
  -1   2   6      630.41      662.41      7.98 o 
   0   2   6     1132.43     1282.74     11.43 o 
   1   2   6       23.75       14.87      2.42 o 
   2   2   6     1222.36     1258.29     11.37 o 
   3   2   6        5.25        4.19      0.90 o 
   4   2   6      604.47      630.93      9.06 o 
   5   2   6      425.88      472.89      8.23 o 
   6   2   6      346.11      344.08      7.08 o 
   7   2   6      537.39      588.32      9.60 o 
   8   2   6       57.36       54.92      3.58 o 
   9   2   6       46.10       38.06      3.19 o 
  10   2   6       27.60       25.33      4.38 o 
  11   2   6       77.05       54.07      9.99 o 
  -8   3   6        0.08        4.36      4.41 o 
  -7   3   6      125.18      131.81     13.35 o 
  -6   3   6       14.31       18.49      4.58 o 
  -5   3   6        0.00        2.89      8.79 o 
  -4   3   6        9.05        8.10      1.23 o 
  -3   3   6      191.26      194.43      7.92 o 
  -2   3   6        6.23        6.85      1.37 o 
  -1   3   6     2498.70     2713.74     19.52 o 
   0   3   6      287.14      353.16      6.08 o 
   1   3   6     1825.24     1879.45     13.93 o 
   2   3   6     1143.65     1161.48     13.89 o 
   3   3   6       85.73       79.90      3.19 o 
   4   3   6      148.17      132.60      4.79 o 
   5   3   6      327.34      381.94      6.71 o 
   6   3   6        0.51        3.31      1.10 o 
   7   3   6        2.89        4.94      1.42 o 
   8   3   6       33.28       29.04      2.60 o 
   9   3   6        0.06        0.86      1.61 o 
  10   3   6        2.47        5.28      2.50 o 
  11   3   6        5.77        4.86      4.14 o 
  -8   4   6       43.95       42.50      7.42 o 
  -7   4   6        9.68       15.59      4.72 o 
  -6   4   6        0.80        4.02      3.58 o 
  -5   4   6        3.28        2.50      0.55 o 
  -4   4   6        4.15        6.32      2.07 o 
  -3   4   6        8.13        7.06      1.31 o 
  -2   4   6       69.53       59.10      3.92 o 
  -1   4   6      145.53      139.57      4.46 o 
   0   4   6     2664.17     2734.87     17.69 o 
   1   4   6     1211.04     1183.30     11.08 o 
   2   4   6      317.70      315.76      6.68 o 
   3   4   6      122.55      107.54      4.31 o 
   4   4   6      297.23      310.23      5.75 o 
   5   4   6      114.89      117.68      3.88 o 
   6   4   6      127.15      117.78      4.54 o 
   7   4   6        9.98       13.46      2.43 o 
   8   4   6      159.97      158.17      6.09 o 
   9   4   6        3.45        1.93      1.62 o 
  10   4   6        0.72        4.42      2.68 o 
  -8   5   6        0.00        4.76      4.33 o 
  -7   5   6        0.56        5.35      3.25 o 
  -6   5   6        1.43       -0.24      4.52 o 
  -5   5   6        1.60        3.13      3.56 o 
  -4   5   6       52.04       62.34      3.16 o 
  -3   5   6      211.85      215.23      5.50 o 
  -2   5   6      126.15      137.09      4.95 o 
  -1   5   6        4.54        3.93      1.27 o 
   0   5   6       48.77       53.50      2.71 o 
   1   5   6     2351.87     2467.05     19.70 o 
   2   5   6      241.37      226.55      4.97 o 
   3   5   6      561.74      528.13     11.05 o 
   4   5   6        0.89        1.98      0.92 o 
   5   5   6      368.00      348.34      5.68 o 
   6   5   6       30.73       39.48      2.92 o 
   7   5   6       35.26       31.02      2.37 o 
   8   5   6        1.82        3.30      1.06 o 
   9   5   6        0.84        3.46      1.38 o 
  10   5   6        1.17        3.82      2.45 o 
  -8   6   6        0.78       -5.83      5.83 o 
  -7   6   6        2.48       -2.69      6.44 o 
  -6   6   6        4.25        4.29      2.33 o 
  -5   6   6       21.30       18.47      2.33 o 
  -4   6   6        6.24        4.40      1.23 o 
  -3   6   6       31.00       39.30      3.14 o 
  -2   6   6      239.76      250.36      6.42 o 
  -1   6   6       43.92       57.28      3.45 o 
   0   6   6     4000.98     4180.09     27.22 o 
   1   6   6      272.18      258.68      5.68 o 
   2   6   6      921.85      879.11      9.98 o 
   3   6   6        0.31        1.67      1.31 o 
   4   6   6       50.73       47.20      3.84 o 
   5   6   6       38.70       31.03      1.88 o 
   6   6   6      158.96      184.57      4.49 o 
   7   6   6       58.19       50.30      3.08 o 
   8   6   6       88.02       72.81      6.74 o 
   9   6   6        0.31        3.20      1.94 o 
  10   6   6        0.01       -1.43      4.84 o 
  -8   7   6       12.68       19.15      8.69 o 
  -7   7   6       43.88       37.20      7.66 o 
  -6   7   6       90.16       98.02      6.11 o 
  -5   7   6       14.68       13.14      2.32 o 
  -4   7   6       40.58       41.10      3.85 o 
  -3   7   6       10.40       10.81      1.86 o 
  -2   7   6        7.55        8.68      1.77 o 
  -1   7   6       59.89       59.64      3.61 o 
   0   7   6      710.26      733.38     10.18 o 
   1   7   6      460.93      440.85      7.47 o 
   2   7   6      284.23      256.40      5.50 o 
   3   7   6       52.46       48.12      2.59 o 
   4   7   6        2.26        4.76      1.73 o 
   5   7   6      462.44      468.05     13.15 o 
   6   7   6       18.73       24.03      4.53 o 
   7   7   6      347.80      381.26     12.67 o 
   8   7   6      137.12      158.24     23.85 o 
   9   7   6       19.15       17.44      7.12 o 
  10   7   6       11.39        5.41      4.41 o 
  -7   8   6      251.27      298.14    249.34 o 
  -6   8   6        3.10        2.29      1.81 o 
  -5   8   6      244.07      261.30      8.10 o 
  -4   8   6        5.15        7.27      4.22 o 
  -3   8   6      381.63      403.77      8.82 o 
  -2   8   6        1.45        9.15      2.58 o 
  -1   8   6       13.90       21.25      2.22 o 
   0   8   6        1.52        1.01      1.74 o 
   1   8   6       18.42       22.83      2.31 o 
   2   8   6       36.25       42.30      3.62 o 
   3   8   6       47.53       47.34      3.24 o 
   4   8   6       10.39        4.79      6.18 o 
   5   8   6        1.96        7.06      2.99 o 
   6   8   6      132.34      119.27     12.80 o 
   7   8   6       74.77       64.15      7.30 o 
   8   8   6        1.17        9.51      4.37 o 
   9   8   6        9.10        5.43      4.55 o 
  -7   9   6       42.86       35.25      9.66 o 
  -6   9   6       44.28       48.69      9.62 o 
  -5   9   6      168.29      172.74      7.24 o 
  -4   9   6        6.44        6.56      2.18 o 
  -3   9   6       63.81       59.16      5.41 o 
  -2   9   6       93.27      104.23      5.45 o 
  -1   9   6        7.57        4.87      1.17 o 
   0   9   6        4.87        5.18      1.43 o 
   1   9   6       44.13       46.03      3.40 o 
   2   9   6       47.36       41.96      2.91 o 
   3   9   6      151.44      157.66      5.21 o 
   4   9   6        4.67        1.72      3.01 o 
   5   9   6      112.02      112.82      8.35 o 
   6   9   6       30.83       31.46      7.22 o 
   7   9   6       69.25       79.86     11.04 o 
   8   9   6       34.14       48.49     45.49 o 
   9   9   6        5.53       13.20      5.15 o 
  -7  10   6        5.61        6.05      4.73 o 
  -6  10   6       48.24       63.54      9.11 o 
  -5  10   6       10.30       12.11      2.63 o 
  -4  10   6        2.90        3.25      1.76 o 
  -3  10   6       22.43       21.27      2.90 o 
  -2  10   6       12.23        9.74      2.03 o 
  -1  10   6       47.56       45.63      3.89 o 
   0  10   6       26.15       29.89      3.10 o 
   1  10   6        1.62        3.99      1.46 o 
   2  10   6       15.74       11.42      2.32 o 
   3  10   6       69.72       76.06      4.31 o 
   4  10   6       52.24       63.67     11.39 o 
   5  10   6       28.42       31.46      7.80 o 
   6  10   6        0.35        6.59      4.46 o 
   7  10   6       45.17       47.39     11.04 o 
   8  10   6        1.32        8.17      4.13 o 
   9  10   6        0.69        6.33      4.91 o 
  -6  11   6        8.40        8.98      3.25 o 
  -5  11   6        7.80       17.16      3.78 o 
  -4  11   6       56.80       64.73      7.92 o 
  -3  11   6       13.35       10.62      2.93 o 
  -2  11   6        0.67        1.73      3.91 o 
  -1  11   6      231.68      235.64      8.73 o 
   0  11   6       39.53       26.94      3.99 o 
   1  11   6       48.64       63.71      4.97 o 
   2  11   6       18.92       15.96      2.48 o 
   3  11   6      257.58      270.59      8.16 o 
   4  11   6        5.57       -3.25      5.00 o 
   5  11   6        3.41        3.45      3.14 o 
   6  11   6        4.89       11.67      4.72 o 
   7  11   6        1.14        5.52      4.35 o 
   8  11   6        3.76       11.21      4.66 o 
  -5  12   6        6.75        7.63      2.93 o 
  -4  12   6       12.18       12.36      3.29 o 
  -3  12   6       17.14       15.67      3.40 o 
  -2  12   6       16.44       13.97      3.56 o 
  -1  12   6       83.25       55.01      5.07 o 
   0  12   6      102.10       92.45      6.40 o 
   1  12   6      168.49      141.05      6.79 o 
   2  12   6       15.53       18.94      2.09 o 
   3  12   6        0.29       -0.39      1.62 o 
   4  12   6       17.03       18.21      4.34 o 
   5  12   6        5.60        5.13      4.23 o 
   6  12   6       13.35       33.98      6.43 o 
   7  12   6       17.27       17.49      5.03 o 
  -4  13   6       28.22       23.05      5.91 o 
  -3  13   6        0.93        5.73      3.05 o 
  -2  13   6      290.80      288.57     14.53 o 
  -1  13   6       18.68       26.64      6.88 o 
   0  13   6       11.07        7.79      2.39 o 
   1  13   6      173.76      168.11      7.59 o 
   2  13   6        1.03        4.38      3.81 o 
   3  13   6        3.07        4.64      4.61 o 
   4  13   6       36.21       43.84      8.80 o 
   5  13   6       28.34       26.02      7.07 o 
   6  13   6        0.63       -6.42      6.42 o 
  -3  14   6        0.32        2.65      4.15 o 
  -2  14   6       43.08       48.52      7.05 o 
  -1  14   6        2.38        5.67      2.64 o 
   0  14   6        3.52        5.11      2.40 o 
   1  14   6       11.60        8.93      2.70 o 
   2  14   6        5.39        8.55      2.99 o 
   3  14   6        0.01        4.85      5.26 o 
   4  14   6        0.89        6.72      5.45 o 
   5  14   6        9.52        4.45      4.28 o 
  -2  15   6       18.61       20.34     11.15 o 
  -1  15   6       25.14       35.46     13.97 o 
   0  15   6        0.39        1.64      2.48 o 
   1  15   6       12.04       20.41      6.01 o 
   2  15   6        0.90       -0.78      6.45 o 
   3  15   6        1.22       19.78      7.59 o 
   0 -10   7       35.49       31.06      7.67 o 
   1 -10   7       25.80       38.13      7.64 o 
   2 -10   7        1.64        2.73      3.03 o 
   3 -10   7        0.47       -0.04      3.67 o 
   4 -10   7        0.97        4.58      3.50 o 
  -2  -9   7        4.98        9.21      3.07 o 
  -1  -9   7       29.60       23.55      7.04 o 
   0  -9   7       11.24       12.37      3.71 o 
   1  -9   7       11.48       10.47      2.98 o 
   2  -9   7       19.18       30.22      5.24 o 
   3  -9   7       10.13       11.05      2.95 o 
   4  -9   7       67.16       62.72     11.86 o 
   5  -9   7        0.99        2.55      4.46 o 
   6  -9   7        7.55       25.38      6.83 o 
  -4  -8   7       51.68       46.58      6.59 o 
  -3  -8   7        8.18       12.91      4.20 o 
  -2  -8   7       30.65       26.82      4.37 o 
  -1  -8   7      126.77      137.84     10.32 o 
   0  -8   7      137.54      158.54     19.41 o 
   1  -8   7       34.15       32.40      5.92 o 
   2  -8   7        1.20        6.37      3.32 o 
   3  -8   7       12.73        2.04      8.75 o 
   4  -8   7        9.34        8.38      6.41 o 
   5  -8   7        0.83        9.11      3.86 o 
   6  -8   7        7.65        8.70      4.54 o 
   7  -8   7        0.11       11.52      4.78 o 
  -4  -7   7       11.50       11.84      4.35 o 
  -3  -7   7        8.91        6.53      2.41 o 
  -2  -7   7       60.88       57.97      9.14 o 
  -1  -7   7      113.12      110.18      7.06 o 
   0  -7   7      271.64      248.78     11.65 o 
   1  -7   7        1.12        7.62      4.00 o 
   2  -7   7      524.19      496.74     17.93 o 
   3  -7   7      110.28       99.97      8.42 o 
   4  -7   7       72.61       56.64      6.85 o 
   5  -7   7       12.13       18.71      4.13 o 
   6  -7   7       41.90       32.08      5.39 o 
   7  -7   7        1.25       10.43      3.83 o 
   8  -7   7        2.05       11.01      4.96 o 
  -5  -6   7        4.29        6.31      3.30 o 
  -4  -6   7       21.95       14.37      2.93 o 
  -3  -6   7       22.74       16.63      4.12 o 
  -2  -6   7        0.70        5.02      2.37 o 
  -1  -6   7      617.74      608.50     15.19 o 
   0  -6   7       27.10       17.93      4.12 o 
   1  -6   7       79.07       57.68      7.10 o 
   2  -6   7        5.07        7.02      2.89 o 
   3  -6   7      275.99      243.20     12.28 o 
   4  -6   7       55.69       58.41      6.13 o 
   5  -6   7       18.72       21.09      4.35 o 
   6  -6   7       14.51       14.57      4.28 o 
   7  -6   7       40.04       40.74      5.79 o 
   8  -6   7        0.18       -3.20      4.19 o 
  -6  -5   7        1.34        9.10      4.27 o 
  -5  -5   7        2.68        2.66      2.40 o 
  -4  -5   7        7.69        7.51      2.00 o 
  -3  -5   7       11.89        9.37      2.73 o 
  -2  -5   7        3.97        5.73      2.04 o 
  -1  -5   7      354.91      356.44     10.17 o 
   0  -5   7      409.13      371.48     10.51 o 
   1  -5   7      274.75      258.37     10.12 o 
   2  -5   7       48.48       46.14      4.11 o 
   3  -5   7       28.64       23.92      5.19 o 
   4  -5   7       73.97       64.31      6.64 o 
   5  -5   7      224.65      243.94     11.52 o 
   6  -5   7       47.24       38.53      5.65 o 
   7  -5   7        1.40        2.05      3.08 o 
   8  -5   7        0.73       -0.25      8.01 o 
   9  -5   7       15.65       11.03      2.62 o 
  -6  -4   7       19.65       20.23      7.37 o 
  -5  -4   7        2.82        3.72      1.84 o 
  -4  -4   7      128.88      134.36      5.51 o 
  -3  -4   7       40.25       38.01      4.27 o 
  -2  -4   7      111.99      104.14      7.20 o 
  -1  -4   7       72.85       65.72      3.76 o 
   0  -4   7      333.91      354.26      9.20 o 
   1  -4   7      561.07      550.51     10.39 o 
   2  -4   7      285.56      261.16      7.45 o 
   3  -4   7      103.87       91.57      5.02 o 
   4  -4   7       93.02       88.00      5.93 o 
   5  -4   7       19.64       18.83      5.18 o 
   6  -4   7        0.04        2.26      2.25 o 
   7  -4   7       48.35       49.27      8.53 o 
   8  -4   7       12.63       23.64      4.72 o 
   9  -4   7       29.61       28.51      4.05 o 
  -7  -3   7       23.52       14.34      4.51 o 
  -6  -3   7        0.61        4.25      3.85 o 
  -5  -3   7        2.40        4.85      1.89 o 
  -4  -3   7        4.96        3.85      1.64 o 
  -3  -3   7       37.62       40.96      3.51 o 
  -2  -3   7        0.98        3.29      1.79 o 
  -1  -3   7      449.29      411.66      8.74 o 
   0  -3   7        7.38        6.03      2.57 o 
   1  -3   7        3.56        9.09      2.05 o 
   2  -3   7      280.33      258.21      7.06 o 
   3  -3   7       48.99       55.06      3.64 o 
   4  -3   7        5.61        8.82      2.01 o 
   5  -3   7       72.13       68.79      4.49 o 
   6  -3   7      786.50      881.35     21.96 o 
   7  -3   7        5.78        3.55      1.88 o 
   8  -3   7       12.82       17.05      3.57 o 
   9  -3   7        5.53        8.71      3.99 o 
  10  -3   7       14.44       10.25      5.76 o 
  -7  -2   7       17.89       28.79      5.86 o 
  -6  -2   7      154.23      166.74     14.54 o 
  -5  -2   7       20.20       17.99      3.38 o 
  -4  -2   7      177.90      191.85      5.50 o 
  -3  -2   7       24.14       21.33      2.12 o 
  -2  -2   7      703.90      727.49     10.65 o 
  -1  -2   7      389.15      366.47      7.76 o 
   0  -2   7      142.04      134.04      5.02 o 
   1  -2   7       22.92       12.73      2.00 o 
   2  -2   7       18.83       28.55      3.04 o 
   3  -2   7        2.17        2.58      1.26 o 
   4  -2   7        2.17        5.42      1.77 o 
   5  -2   7        0.09        6.70      2.19 o 
   6  -2   7       73.63       71.59      8.52 o 
   7  -2   7        3.95        3.49      2.24 o 
   8  -2   7        0.23        1.74      2.24 o 
   9  -2   7        7.60        5.95      2.44 o 
  10  -2   7       20.42       15.63      4.27 o 
  -7  -1   7        9.34        8.04      3.15 o 
  -6  -1   7       80.62       86.92     11.15 o 
  -5  -1   7      557.17      612.32     15.18 o 
  -4  -1   7      510.40      496.46     10.59 o 
  -3  -1   7       10.91       10.59      2.08 o 
  -2  -1   7        2.58        2.59      1.86 o 
  -1  -1   7      456.22      478.30      8.58 o 
   0  -1   7        6.92       19.64      2.17 o 
   1  -1   7        7.91        7.66      2.75 o 
   2  -1   7      466.48      529.75      8.95 o 
   3  -1   7      127.61      162.00      5.57 o 
   4  -1   7      236.48      267.62      7.43 o 
   5  -1   7      146.81      152.05      5.91 o 
   6  -1   7      101.81       86.12      4.18 o 
   7  -1   7      179.37      200.53      7.37 o 
   8  -1   7        7.91        5.27      3.21 o 
   9  -1   7        0.86        1.05      3.32 o 
  10  -1   7        5.18       10.45      2.95 o 
  -7   0   7       30.20       23.37      4.99 o 
  -6   0   7       46.95       44.07      8.69 o 
  -5   0   7      400.95      434.22      5.57 o 
  -4   0   7       38.77       33.79      6.55 o 
  -3   0   7       65.83       60.19      3.99 o 
  -2   0   7      181.04      189.91      5.25 o 
  -1   0   7      572.88      599.19      8.88 o 
   0   0   7      693.30      710.40      9.97 o 
   1   0   7      301.91      313.97      6.90 o 
   2   0   7      370.13      425.62      9.70 o 
   3   0   7      185.39      191.86      5.68 o 
   4   0   7      239.99      224.68      6.27 o 
   5   0   7       39.21       39.63      3.12 o 
   6   0   7        0.29        2.11      1.25 o 
   7   0   7        0.11        5.22      1.42 o 
   8   0   7       18.31       11.54      2.20 o 
   9   0   7        2.67        1.47      3.17 o 
  10   0   7        0.20        5.53      2.60 o 
  -8   1   7        3.27        7.11      3.44 o 
  -7   1   7        0.06        7.57      6.25 o 
  -6   1   7        0.73        5.20      2.48 o 
  -5   1   7      143.67      145.79     12.77 o 
  -4   1   7      138.31      138.57      4.03 o 
  -3   1   7       14.51       14.08      2.28 o 
  -2   1   7      105.14      122.39      4.25 o 
  -1   1   7       61.84       72.07      3.67 o 
   0   1   7      660.07      720.94     11.43 o 
   1   1   7       52.67       64.87      3.30 o 
   2   1   7     1172.61     1179.25     12.81 o 
   3   1   7       92.48       83.56      3.81 o 
   4   1   7      697.80      775.93     10.21 o 
   5   1   7       40.96       46.03      3.44 o 
   6   1   7       24.61       24.73      2.62 o 
   7   1   7        9.13        7.29      1.70 o 
   8   1   7       62.24       59.13      4.04 o 
   9   1   7        2.37        3.37      1.44 o 
  10   1   7       13.93        9.21      2.85 o 
  11   1   7       26.68       20.20      4.46 o 
  -8   2   7        2.86        6.77      2.81 o 
  -7   2   7        2.84        7.48      4.12 o 
  -6   2   7       22.77       24.56      8.08 o 
  -5   2   7        0.30        4.76      4.64 o 
  -4   2   7        7.23       10.46      1.35 o 
  -3   2   7      387.36      403.39      9.23 o 
  -2   2   7      632.52      653.69      8.45 o 
  -1   2   7       55.69       61.76      3.31 o 
   0   2   7     1356.59     1502.81     20.77 o 
   1   2   7      991.90      980.34     10.87 o 
   2   2   7       91.28      116.17      4.19 o 
   3   2   7        3.45        6.67      1.96 o 
   4   2   7      892.85      984.12     11.15 o 
   5   2   7      358.97      363.62      7.31 o 
   6   2   7       11.45        8.81      2.16 o 
   7   2   7        8.87        8.22      1.52 o 
   8   2   7        2.44        5.57      1.62 o 
   9   2   7      105.54       82.02      5.56 o 
  10   2   7        9.92       16.45      5.18 o 
  11   2   7       37.16       47.33      6.26 o 
  -8   3   7        3.72        5.32      5.14 o 
  -7   3   7       39.30       63.78     12.30 o 
  -6   3   7       14.64       15.41      5.83 o 
  -5   3   7      124.71      122.15     14.21 o 
  -4   3   7       28.95       32.99      2.35 o 
  -3   3   7      269.93      266.73      5.55 o 
  -2   3   7      119.71      124.23      4.13 o 
  -1   3   7      974.26     1061.98     12.99 o 
   0   3   7       33.81       43.81      2.82 o 
   1   3   7      462.67      570.22      8.46 o 
   2   3   7     1795.71     1868.66     15.25 o 
   3   3   7        0.43        4.10      1.18 o 
   4   3   7        1.82        8.62      1.57 o 
   5   3   7       51.49       42.22      3.09 o 
   6   3   7        0.11        2.46      1.45 o 
   7   3   7        2.83        8.62      1.28 o 
   8   3   7       20.38       17.13      2.15 o 
   9   3   7        2.26        5.40      1.26 o 
  10   3   7       11.45        7.66      1.86 o 
  11   3   7        0.57        3.61      3.35 o 
  -8   4   7        0.62        6.90      3.70 o 
  -7   4   7       50.21       61.43     10.16 o 
  -6   4   7       36.20       46.39      8.75 o 
  -5   4   7       75.31       80.58      2.45 o 
  -4   4   7        9.07        9.44      3.29 o 
  -3   4   7        3.07        3.08      1.68 o 
  -2   4   7      127.42      119.69      4.34 o 
  -1   4   7      382.90      354.09      6.84 o 
   0   4   7      377.88      416.81      8.56 o 
   1   4   7      171.32      179.59      5.41 o 
   2   4   7       26.01       31.95      2.59 o 
   3   4   7      105.22      106.46      4.26 o 
   4   4   7        1.13        5.24      1.77 o 
   5   4   7      166.13      173.29      4.95 o 
   6   4   7       35.15       26.15      2.17 o 
   7   4   7       12.67        8.36      1.74 o 
   8   4   7        7.69        5.79      1.83 o 
   9   4   7       39.48       34.78      3.43 o 
  10   4   7        1.66        6.32      2.35 o 
  -8   5   7       15.24       16.64      6.24 o 
  -7   5   7        5.46       16.26      4.94 o 
  -6   5   7       20.00       23.35      5.31 o 
  -5   5   7        8.86        7.62      2.20 o 
  -4   5   7       58.74       61.10      3.33 o 
  -3   5   7      236.13      247.35      5.99 o 
  -2   5   7      211.87      220.02      5.72 o 
  -1   5   7      307.99      333.11      6.75 o 
   0   5   7       30.36       30.80      2.44 o 
   1   5   7        4.19        4.65      1.28 o 
   2   5   7     1076.70     1057.93     11.58 o 
   3   5   7      192.87      204.28      6.53 o 
   4   5   7       15.48       16.39      2.86 o 
   5   5   7        9.97        6.60      1.13 o 
   6   5   7      120.46      128.09      4.48 o 
   7   5   7       22.63       27.66      2.50 o 
   8   5   7       35.88       48.83      3.53 o 
   9   5   7       19.56       18.15      4.26 o 
  10   5   7        0.10        3.13      4.04 o 
  -8   6   7        2.44       -3.08      6.17 o 
  -7   6   7       28.45       31.44      6.43 o 
  -6   6   7       92.66       96.36      4.04 o 
  -5   6   7       38.81       40.45      3.29 o 
  -4   6   7       28.95       38.17      4.31 o 
  -3   6   7       36.97       32.17      2.84 o 
  -2   6   7        2.35       -0.48      1.81 o 
  -1   6   7      111.72      112.49      4.80 o 
   0   6   7      163.12      162.04      6.05 o 
   1   6   7      524.27      528.46      8.35 o 
   2   6   7       15.65       10.77      1.89 o 
   3   6   7        9.59        5.42      2.03 o 
   4   6   7      423.67      414.17      7.85 o 
   5   6   7      101.75      115.01      3.74 o 
   6   6   7        0.88        1.58      1.36 o 
   7   6   7        6.36        5.22      1.05 o 
   8   6   7       78.51       67.06      5.81 o 
   9   6   7       11.57       12.24      2.74 o 
  10   6   7        8.71        4.21      3.41 o 
  -7   7   7       71.97       82.95     11.75 o 
  -6   7   7       42.38       41.58      5.38 o 
  -5   7   7       59.40       53.30      4.02 o 
  -4   7   7      314.46      325.01      9.65 o 
  -3   7   7      132.20      125.86      5.11 o 
  -2   7   7       23.46       18.88      1.95 o 
  -1   7   7       12.20       15.35      2.52 o 
   0   7   7     1692.03     1813.33     15.86 o 
   1   7   7       89.21       80.21      3.96 o 
   2   7   7       13.92       22.93      3.34 o 
   3   7   7       24.87       23.46      2.19 o 
   4   7   7       22.04       19.50      2.38 o 
   5   7   7       34.58       37.19      2.33 o 
   6   7   7       56.75       67.36      2.45 o 
   7   7   7       73.59       64.73      3.61 o 
   8   7   7       17.24       17.25      3.34 o 
   9   7   7       38.07       33.16      7.79 o 
  10   7   7        2.47        9.14      4.58 o 
  -7   8   7       37.83       20.31      4.36 o 
  -6   8   7        4.30        7.67      3.90 o 
  -5   8   7      267.26      287.57      8.38 o 
  -4   8   7       63.34       63.81      4.57 o 
  -3   8   7      210.77      209.47      9.14 o 
  -2   8   7       22.87       16.59      4.25 o 
  -1   8   7      424.90      421.84     11.81 o 
   0   8   7      772.07      823.66     11.51 o 
   1   8   7     1398.90     1477.90     15.98 o 
   2   8   7      153.41      151.69      4.81 o 
   3   8   7        0.07        2.96      1.42 o 
   4   8   7       38.67       41.80      4.06 o 
   5   8   7      103.74      108.37      3.68 o 
   6   8   7       36.93       31.42      5.39 o 
   7   8   7        4.82        6.31      3.27 o 
   8   8   7       11.31        7.84      5.78 o 
   9   8   7        4.09        6.73      7.60 o 
  10   8   7       35.50       32.73      8.77 o 
  -7   9   7       43.55       32.10      9.74 o 
  -6   9   7       47.52       49.74      5.51 o 
  -5   9   7       14.23       12.27      2.40 o 
  -4   9   7       55.34       62.86      5.52 o 
  -3   9   7       26.64        9.44      2.11 o 
  -2   9   7        7.37        8.40      2.27 o 
  -1   9   7       71.21       79.29      4.33 o 
   0   9   7       19.91       17.32      3.50 o 
   1   9   7      133.75      133.01      6.13 o 
   2   9   7        2.90        5.11      2.24 o 
   3   9   7       16.09       13.38      1.60 o 
   4   9   7       41.94       42.20      2.82 o 
   5   9   7       62.94       66.11     16.76 o 
   6   9   7        0.29       10.09      3.75 o 
   7   9   7        4.27       13.91      6.71 o 
   8   9   7       18.20       16.70      7.75 o 
  -6  10   7      132.90      154.25     11.67 o 
  -5  10   7       13.78        9.24      1.90 o 
  -4  10   7      106.88       99.17      6.18 o 
  -3  10   7        3.88       13.26      2.88 o 
  -2  10   7      117.21      109.87      6.15 o 
  -1  10   7      248.90      239.82     18.79 o 
   0  10   7      486.59      541.36     15.76 o 
   1  10   7        7.15        8.16      1.72 o 
   2  10   7        1.99        3.14      1.40 o 
   3  10   7        1.17        3.66      1.43 o 
   4  10   7       23.20       22.43      3.42 o 
   5  10   7        0.71       -4.07      5.25 o 
   6  10   7       10.72       16.39      6.93 o 
   7  10   7       16.02       15.15      7.47 o 
   8  10   7       26.46       30.14      7.85 o 
   9  10   7        3.09        2.92      3.55 o 
  -6  11   7       34.85       34.78      7.74 o 
  -5  11   7       36.23       35.96      5.65 o 
  -4  11   7       14.43       14.53      3.62 o 
  -3  11   7        3.15        5.02      2.55 o 
  -2  11   7      176.21      178.63     10.64 o 
  -1  11   7       29.97       28.71      7.13 o 
   0  11   7       26.67       20.42      2.99 o 
   1  11   7       13.93       20.68      3.58 o 
   2  11   7        0.80        4.14      1.72 o 
   3  11   7        2.84        5.95      2.58 o 
   4  11   7        0.53        4.15      3.62 o 
   5  11   7       19.45       30.30      9.03 o 
   6  11   7        1.54        3.43      3.15 o 
   7  11   7       17.83       20.94      8.36 o 
   8  11   7        7.48        8.78      3.85 o 
  -5  12   7       84.53       96.83     10.77 o 
  -4  12   7        0.60       13.23      3.16 o 
  -3  12   7       14.01       11.94      3.37 o 
  -2  12   7       16.09       12.79      3.87 o 
  -1  12   7       23.46       12.82      5.30 o 
   0  12   7        5.46        7.07      2.19 o 
   1  12   7       37.77       25.28      3.19 o 
   2  12   7       73.26       70.45      5.11 o 
   3  12   7      178.08      177.93      5.46 o 
   4  12   7        0.07       -1.79      5.56 o 
   5  12   7       38.48       36.48     10.80 o 
   6  12   7       13.36       14.03      8.10 o 
   7  12   7       34.90       29.08      5.66 o 
  -4  13   7        4.03        9.31      7.87 o 
  -3  13   7        3.71        5.53      2.59 o 
  -2  13   7        0.73        2.41      1.95 o 
  -1  13   7       54.07       54.16     12.45 o 
   0  13   7       34.16       22.86      3.92 o 
   1  13   7       45.57       42.75      4.14 o 
   2  13   7       19.73       15.70      3.33 o 
   3  13   7       39.53       34.41      5.45 o 
   4  13   7        1.42        3.44      4.71 o 
   5  13   7        0.07        5.58      3.09 o 
   6  13   7        5.77        1.90      2.68 o 
  -3  14   7        0.40        5.93      6.67 o 
  -2  14   7        6.14        6.22      3.78 o 
  -1  14   7        5.20        9.75      9.52 o 
   0  14   7        0.11        0.26      2.61 o 
   1  14   7        4.99        3.20      1.81 o 
   2  14   7       11.29       10.28      5.60 o 
   3  14   7       16.41       27.35      5.14 o 
   4  14   7        8.49       -2.69      6.86 o 
   5  14   7        8.49        4.97      4.47 o 
  -1  15   7        3.53        7.74      3.23 o 
   0  15   7       55.42       52.93     20.00 o 
   1  15   7        2.31        6.91      2.53 o 
   2  15   7        7.46        8.80      6.02 o 
   3  15   7        0.02        6.02      4.92 o 
  -1  -9   8        9.15        7.01      3.31 o 
   0  -9   8       10.68        8.42      3.96 o 
   1  -9   8        0.00       -0.13      4.68 o 
   2  -9   8       19.25       20.66      7.01 o 
   3  -9   8       41.63       54.30     10.34 o 
   4  -9   8        4.31        3.69      4.31 o 
   5  -9   8        0.55        3.31      2.98 o 
  -2  -8   8       88.24       86.68     10.47 o 
  -1  -8   8        2.69        9.48      4.03 o 
   0  -8   8       35.27       46.84      7.05 o 
   1  -8   8       32.97       28.05      4.82 o 
   2  -8   8      137.22      119.52      9.92 o 
   3  -8   8       11.29       18.30      8.42 o 
   4  -8   8        0.35        4.39      6.72 o 
   5  -8   8       21.74       27.98     12.08 o 
   6  -8   8       14.64        4.92      4.38 o 
  -3  -7   8        1.21        4.88      2.95 o 
  -2  -7   8       11.76       11.40      5.53 o 
  -1  -7   8        0.70        4.60      2.31 o 
   0  -7   8      113.20       93.45      8.17 o 
   1  -7   8       75.84       61.97     10.33 o 
   2  -7   8       29.82       37.25      5.05 o 
   3  -7   8        0.31        5.01      5.07 o 
   4  -7   8       59.91       63.88      7.55 o 
   5  -7   8       47.13       40.57      7.32 o 
   6  -7   8        7.52        4.26      3.71 o 
   7  -7   8        4.11       10.96      3.38 o 
  -4  -6   8      104.12      104.48      9.51 o 
  -3  -6   8        8.16       10.53      3.21 o 
  -2  -6   8       36.47       33.26      5.64 o 
  -1  -6   8       43.45       43.25      7.00 o 
   0  -6   8        2.88        0.76      2.86 o 
   1  -6   8      380.54      392.43     16.63 o 
   2  -6   8      142.39      151.23     12.87 o 
   3  -6   8       10.91       10.54      5.26 o 
   4  -6   8       82.77       73.22      7.95 o 
   5  -6   8       66.27       35.43     14.69 o 
   6  -6   8        0.47        2.80      4.18 o 
   7  -6   8       24.57       37.76     11.48 o 
   8  -6   8        5.66       10.74      3.64 o 
  -5  -5   8        0.25        3.27      4.42 o 
  -4  -5   8       26.41       20.18      5.62 o 
  -3  -5   8        0.36        2.04      4.83 o 
  -2  -5   8       44.25       41.91      4.28 o 
  -1  -5   8       93.95       76.51      6.74 o 
   0  -5   8        9.03        8.36      2.35 o 
   1  -5   8       38.45       47.78      9.41 o 
   2  -5   8       19.93       25.35      5.14 o 
   3  -5   8      150.24      156.91     12.08 o 
   4  -5   8        3.74        6.68      3.48 o 
   5  -5   8        5.05        5.23      2.56 o 
   6  -5   8       15.90       17.44     10.43 o 
   7  -5   8        2.46        6.99      3.61 o 
   8  -5   8        0.01       -2.63      4.42 o 
   9  -5   8        3.00        7.22      2.81 o 
  -6  -4   8       30.23       51.33      8.04 o 
  -5  -4   8        3.33        5.70      3.11 o 
  -4  -4   8       74.09       79.95      5.34 o 
  -3  -4   8        6.82        6.43      2.15 o 
  -2  -4   8      449.34      468.09     11.07 o 
  -1  -4   8        2.80        4.41      1.16 o 
   0  -4   8      306.71      301.92      9.06 o 
   1  -4   8       19.73       21.07      2.47 o 
   2  -4   8       23.72       20.09      2.56 o 
   3  -4   8       96.61       95.59      5.58 o 
   4  -4   8      325.22      298.78     13.92 o 
   5  -4   8        3.39        4.96      2.27 o 
   6  -4   8        0.78        2.66      3.77 o 
   7  -4   8       16.77       18.81      4.32 o 
   8  -4   8       16.40       13.03      3.38 o 
   9  -4   8       18.39       12.85      8.38 o 
  -6  -3   8       29.74       19.52      5.88 o 
  -5  -3   8        5.06       15.58      5.69 o 
  -4  -3   8        8.29        8.92      2.32 o 
  -3  -3   8        9.33        4.47      1.23 o 
  -2  -3   8      287.55      263.18      8.07 o 
  -1  -3   8        0.05        7.36      3.21 o 
   0  -3   8      233.17      226.75      7.32 o 
   1  -3   8        9.22       12.35      2.30 o 
   2  -3   8       45.17       47.30      3.70 o 
   3  -3   8        0.12       -0.24      2.32 o 
   4  -3   8      409.85      461.81     10.23 o 
   5  -3   8        4.36       13.28      4.08 o 
   6  -3   8        0.11        4.05      4.84 o 
   7  -3   8       15.71       20.51      4.33 o 
   8  -3   8       61.48       79.60     11.70 o 
   9  -3   8       19.00       30.17      5.50 o 
  10  -3   8       14.20       11.40      3.43 o 
  -6  -2   8       25.61       17.58      5.95 o 
  -5  -2   8        0.29        4.10      2.38 o 
  -4  -2   8      343.67      385.05      9.08 o 
  -3  -2   8      211.65      206.15      6.91 o 
  -2  -2   8      322.55      312.05      9.76 o 
  -1  -2   8       74.00       59.42      3.92 o 
   0  -2   8        3.56        3.84      1.27 o 
   1  -2   8       58.56       62.10      4.59 o 
   2  -2   8      516.26      513.63      9.96 o 
   3  -2   8      153.41      138.01      6.82 o 
   4  -2   8        0.02        8.63      2.63 o 
   5  -2   8       44.56       45.92      3.78 o 
   6  -2   8       50.58       35.86      4.01 o 
   7  -2   8       12.71       14.90      3.55 o 
   8  -2   8        1.02        3.03      1.88 o 
   9  -2   8       11.97        8.52      2.79 o 
  10  -2   8        0.36        8.53      3.53 o 
  -7  -1   8       18.79       18.13      8.39 o 
  -6  -1   8       51.60       56.95      8.79 o 
  -5  -1   8       61.67       50.12      8.24 o 
  -4  -1   8      122.13      107.88      7.51 o 
  -3  -1   8     1030.62     1084.17     22.25 o 
  -2  -1   8      250.14      231.23      6.79 o 
  -1  -1   8       40.16       46.45      3.46 o 
   0  -1   8      196.84      171.21      5.66 o 
   1  -1   8      129.96      129.98      5.06 o 
   2  -1   8       35.13       39.30      3.42 o 
   3  -1   8      121.19      119.12      5.21 o 
   4  -1   8       45.20       43.88      3.83 o 
   5  -1   8      123.03      150.70      6.10 o 
   6  -1   8        0.93        2.89      0.95 o 
   7  -1   8        5.06       10.83      2.17 o 
   8  -1   8       57.19       43.18      6.23 o 
   9  -1   8        0.05        4.14      2.38 o 
  10  -1   8       25.95       19.81      3.30 o 
  -7   0   8        5.80       14.04      5.65 o 
  -6   0   8       66.66       69.97     10.09 o 
  -5   0   8      411.17      438.67      7.76 o 
  -4   0   8       19.90       23.54      3.09 o 
  -3   0   8      146.49      139.46      4.95 o 
  -2   0   8       17.34       17.02      1.89 o 
  -1   0   8      166.41      186.13      5.75 o 
   0   0   8       70.02       75.01      4.08 o 
   1   0   8      996.15     1021.24     12.24 o 
   2   0   8      317.00      309.23      7.36 o 
   3   0   8      640.46      653.47     10.29 o 
   4   0   8       34.51       43.43      3.61 o 
   5   0   8       11.77       16.24      2.44 o 
   6   0   8       11.48        9.40      2.64 o 
   7   0   8      153.45      144.03      8.98 o 
   8   0   8        8.77        9.88      2.47 o 
   9   0   8        6.23        6.21      2.24 o 
  10   0   8        1.09       -1.72      5.60 o 
  -7   1   8        0.01        4.36      4.88 o 
  -6   1   8      158.11      177.37     16.00 o 
  -5   1   8       39.32       35.46      4.88 o 
  -4   1   8       15.25       19.33      2.40 o 
  -3   1   8      173.33      172.34      5.15 o 
  -2   1   8      253.44      259.68      7.74 o 
  -1   1   8      307.12      291.83      6.74 o 
   0   1   8        8.91        9.52      1.73 o 
   1   1   8       15.69       21.34      2.82 o 
   2   1   8        7.18       10.29      1.97 o 
   3   1   8       80.48       80.15      4.24 o 
   4   1   8       40.58       41.76      3.23 o 
   5   1   8        0.28        4.31      1.99 o 
   6   1   8       38.42       34.76      3.01 o 
   7   1   8      111.22       88.33      4.31 o 
   8   1   8       39.32       36.89      4.90 o 
   9   1   8        1.12       10.13      3.93 o 
  10   1   8       13.54       15.26      3.91 o 
  -7   2   8        0.78       -0.57      5.93 o 
  -6   2   8       25.13       27.15      8.86 o 
  -5   2   8        6.00        6.54      3.27 o 
  -4   2   8      215.08      218.54      6.66 o 
  -3   2   8       16.29       18.50      2.50 o 
  -2   2   8        2.20        5.19      1.38 o 
  -1   2   8      444.59      442.82      8.04 o 
   0   2   8      301.62      287.39      6.83 o 
   1   2   8      176.17      151.79      5.30 o 
   2   2   8      421.95      495.20      8.83 o 
   3   2   8      364.55      329.30      7.03 o 
   4   2   8      529.42      592.78      9.36 o 
   5   2   8        0.40        3.30      1.95 o 
   6   2   8       33.88       32.66      3.29 o 
   7   2   8       97.55       94.53      4.64 o 
   8   2   8       35.94       29.30      3.20 o 
   9   2   8        1.65        0.13      1.82 o 
  10   2   8        0.68        1.21      2.12 o 
  -7   3   8        4.07       13.82      5.46 o 
  -6   3   8       37.32       44.39     11.09 o 
  -5   3   8        0.03        2.11      4.95 o 
  -4   3   8        9.65        3.88      1.48 o 
  -3   3   8      533.12      545.85     10.01 o 
  -2   3   8        0.58        4.08      1.44 o 
  -1   3   8       15.24       14.73      2.01 o 
   0   3   8      440.56      497.04      8.33 o 
   1   3   8      750.59      797.70     10.83 o 
   2   3   8       30.55       22.42      2.17 o 
   3   3   8      164.78      170.18      5.51 o 
   4   3   8      840.49      879.60     10.98 o 
   5   3   8        1.60        7.60      1.94 o 
   6   3   8        1.72        4.86      1.76 o 
   7   3   8       46.09       44.07      3.81 o 
   8   3   8        4.21        4.59      1.52 o 
   9   3   8        0.03        3.15      1.81 o 
  10   3   8        1.78        7.99      2.53 o 
  -7   4   8       51.34       57.15     10.06 o 
  -6   4   8        0.16        5.26      4.43 o 
  -5   4   8        7.23        4.29      1.11 o 
  -4   4   8       14.95       17.58      2.23 o 
  -3   4   8       51.43       49.37      3.20 o 
  -2   4   8       67.82       71.35      3.72 o 
  -1   4   8       31.89       33.75      3.27 o 
   0   4   8        3.83        5.59      1.25 o 
   1   4   8        2.17        2.86      1.44 o 
   2   4   8       95.80       89.48      4.02 o 
   3   4   8      105.82       97.92      4.41 o 
   4   4   8        4.29        8.38      2.15 o 
   5   4   8       36.31       44.23      3.45 o 
   6   4   8       52.54       54.27      3.56 o 
   7   4   8        6.20        7.05      1.53 o 
   8   4   8      174.68      206.44      6.93 o 
   9   4   8       47.84       43.16      4.59 o 
  10   4   8       19.58        9.29      2.83 o 
  -7   5   8        4.46        8.26      4.67 o 
  -6   5   8        0.40        7.15      3.83 o 
  -5   5   8       27.96       27.93      3.68 o 
  -4   5   8      126.28      114.29      6.18 o 
  -3   5   8        1.27        4.71      1.66 o 
  -2   5   8      248.88      267.42      6.66 o 
  -1   5   8      100.06      105.26      4.59 o 
   0   5   8        4.58        4.53      1.10 o 
   1   5   8       69.12       76.70      3.84 o 
   2   5   8       20.72       24.03      2.44 o 
   3   5   8        5.60        5.18      1.28 o 
   4   5   8        0.69        6.25      1.39 o 
   5   5   8       24.24       25.36      2.71 o 
   6   5   8       75.98       60.94      3.35 o 
   7   5   8       35.89       28.91      3.13 o 
   8   5   8       32.61       41.77      3.34 o 
   9   5   8       19.60       15.15      4.80 o 
  10   5   8        0.01        6.44      2.21 o 
  -7   6   8       12.89       11.70      4.24 o 
  -6   6   8        2.15        9.23      3.75 o 
  -5   6   8        3.83        4.45      1.61 o 
  -4   6   8       55.99       51.15      3.61 o 
  -3   6   8       14.31       13.86      1.98 o 
  -2   6   8       68.47       62.36      4.05 o 
  -1   6   8      402.81      390.83      8.03 o 
   0   6   8        1.33        4.80      1.43 o 
   1   6   8      281.69      283.40      6.71 o 
   2   6   8      334.27      358.32      7.37 o 
   3   6   8       36.36       40.45      2.95 o 
   4   6   8       72.59       80.84      3.90 o 
   5   6   8       17.40       22.24      1.87 o 
   6   6   8       24.11       23.94      2.00 o 
   7   6   8       10.26       11.10      1.52 o 
   8   6   8        5.43        7.07      1.52 o 
   9   6   8       26.61       10.30      5.44 o 
  10   6   8        0.01       -0.54      4.12 o 
  -7   7   8       29.77       35.82      7.43 o 
  -6   7   8        0.11       -3.75      5.36 o 
  -5   7   8      129.60      143.57      5.68 o 
  -4   7   8       81.27       81.02      4.77 o 
  -3   7   8       14.07       12.35      2.61 o 
  -2   7   8      159.47      155.12      6.16 o 
  -1   7   8       43.96       44.65      3.45 o 
   0   7   8        0.43        3.08      1.51 o 
   1   7   8        8.63        3.85      2.13 o 
   2   7   8       85.49       95.79      4.25 o 
   3   7   8      159.34      163.82      5.00 o 
   4   7   8       44.36       43.95      3.25 o 
   5   7   8        2.27        3.72      1.41 o 
   6   7   8        9.35        5.77      1.77 o 
   7   7   8        4.78        5.63      1.48 o 
   8   7   8       89.14       92.08      7.10 o 
   9   7   8       15.16       17.27      5.07 o 
  10   7   8       20.08       18.53      6.30 o 
  -7   8   8        7.93        4.52      3.94 o 
  -6   8   8       61.82       47.77      5.10 o 
  -5   8   8      215.04      209.97      7.18 o 
  -4   8   8      435.63      450.31     11.78 o 
  -3   8   8      374.47      382.83     11.31 o 
  -2   8   8      351.81      375.89      8.89 o 
  -1   8   8       73.17       76.78      4.46 o 
   0   8   8      495.15      513.79      9.54 o 
   1   8   8       16.64       23.72      2.82 o 
   2   8   8      261.74      264.55      6.73 o 
   3   8   8        7.23        6.15      2.13 o 
   4   8   8        0.08        2.78      1.88 o 
   5   8   8        9.57       12.82      1.67 o 
   6   8   8        0.69        2.82      0.60 o 
   7   8   8      101.69      115.47     12.20 o 
   8   8   8       65.60       68.68      9.80 o 
   9   8   8        1.93        3.95      3.51 o 
  10   8   8       11.51        5.45      5.43 o 
  -6   9   8        8.36        9.01      2.31 o 
  -5   9   8       33.64       31.29      5.37 o 
  -4   9   8       74.94       79.74      6.10 o 
  -3   9   8       54.45       51.03      4.61 o 
  -2   9   8      312.50      284.05      8.79 o 
  -1   9   8       55.41       64.49      4.32 o 
   0   9   8       18.35       17.04      2.86 o 
   1   9   8       19.38       21.07      2.94 o 
   2   9   8      304.65      305.82      7.84 o 
   3   9   8        6.80        5.84      1.32 o 
   4   9   8        6.45       10.03      1.98 o 
   5   9   8      116.91      105.74      4.78 o 
   6   9   8       16.26       17.70      5.41 o 
   7   9   8        1.51       -1.01      4.90 o 
   8   9   8       62.12       81.15     11.56 o 
   9   9   8        0.01        3.83      6.54 o 
  -6  10   8        1.71        4.12      3.38 o 
  -5  10   8       12.20       13.23      3.67 o 
  -4  10   8      120.87      120.29      8.13 o 
  -3  10   8        7.59        7.66      2.13 o 
  -2  10   8      225.91      216.80      8.58 o 
  -1  10   8       11.74        5.41      2.30 o 
   0  10   8      169.54      171.60      7.77 o 
   1  10   8      284.95      292.26     10.07 o 
   2  10   8       44.46       44.34      4.53 o 
   3  10   8       22.34       25.69      4.76 o 
   4  10   8       87.02       83.68      4.60 o 
   5  10   8        5.48       15.70      9.97 o 
   6  10   8        2.18       -3.26      5.33 o 
   7  10   8        7.79       -2.47      5.71 o 
   8  10   8        6.46        2.97      4.30 o 
   9  10   8        0.27       18.19      7.47 o 
  -5  11   8        0.81        3.16      3.42 o 
  -4  11   8       93.82      105.81      8.99 o 
  -3  11   8       30.77       26.89      5.35 o 
  -2  11   8        4.20        5.08      2.70 o 
  -1  11   8        8.61       10.61      3.34 o 
   0  11   8       79.59       82.95      5.80 o 
   1  11   8       10.13       11.61      3.04 o 
   2  11   8       20.36       22.51      2.64 o 
   3  11   8        8.67        8.12      2.01 o 
   4  11   8       15.52       10.54      1.47 o 
   5  11   8       30.46       23.59      8.92 o 
   6  11   8       39.08       37.86     11.07 o 
   7  11   8        9.20        8.28      3.17 o 
   8  11   8        6.43        8.05      6.08 o 
  -5  12   8        2.76        2.21      3.00 o 
  -4  12   8        6.51        4.68      4.05 o 
  -3  12   8        0.06        8.89      3.37 o 
  -2  12   8       24.04       19.22      7.55 o 
  -1  12   8        0.48        2.43      2.38 o 
   0  12   8       30.06       29.96      4.74 o 
   1  12   8       27.58       22.81      4.34 o 
   2  12   8      141.88      130.33      6.21 o 
   3  12   8      112.96      102.92      4.68 o 
   4  12   8        6.45        5.76      1.36 o 
   5  12   8       28.56       20.57     10.59 o 
   6  12   8        9.29        8.04      3.05 o 
   7  12   8       12.10        9.50      2.80 o 
  -4  13   8       21.71       29.14      4.91 o 
  -3  13   8        2.63        4.05      3.87 o 
  -2  13   8       74.75       89.80      8.33 o 
  -1  13   8        3.74        5.47      3.38 o 
   0  13   8        2.67        2.68      2.45 o 
   1  13   8        5.96        4.80      1.96 o 
   2  13   8        8.37        7.17      2.70 o 
   3  13   8       45.25       38.88      4.49 o 
   4  13   8        1.79       14.23      6.34 o 
   5  13   8       19.51       13.08      8.86 o 
   6  13   8       19.63       16.10      6.37 o 
  -3  14   8        0.32        7.16      5.05 o 
  -2  14   8        4.63        7.06      3.98 o 
  -1  14   8        0.06        2.80      3.17 o 
   0  14   8       18.51        7.94      2.64 o 
   1  14   8        2.07        4.12      2.16 o 
   2  14   8       17.59        9.44      2.34 o 
   3  14   8        4.19        9.06      3.07 o 
   4  14   8       15.94        7.40      3.70 o 
   5  14   8        0.01        7.26      4.52 o 
  -1  15   8        1.18        8.89      2.85 o 
   0  15   8       48.54       50.11     14.04 o 
   1  15   8        0.57        5.16      2.91 o 
   2  15   8       23.84       11.82      6.40 o 
   3  15   8       28.41       20.12      5.85 o 
   4  15   8        6.47       15.27      5.02 o 
  -1  -8   9        4.57        0.98      3.89 o 
   0  -8   9      129.34      128.43     12.05 o 
   1  -8   9       43.20       55.94      8.14 o 
   2  -8   9       54.22       68.13     10.59 o 
   3  -8   9       52.54       37.67     11.04 o 
   4  -8   9        2.11        1.84      3.24 o 
   5  -8   9        0.04        4.19      2.55 o 
  -2  -7   9       78.75      103.86     15.16 o 
  -1  -7   9        0.71       -2.85      3.88 o 
   0  -7   9        0.30       -1.06      3.98 o 
   1  -7   9       23.02       26.34      6.08 o 
   2  -7   9        5.39        6.80      3.61 o 
   3  -7   9       25.17       21.51      5.23 o 
   4  -7   9       10.81        2.55      4.17 o 
   5  -7   9       70.10       59.33      8.21 o 
   6  -7   9        3.30        3.95      4.40 o 
   7  -7   9       13.29       15.56      4.38 o 
  -3  -6   9       33.29       17.20      4.29 o 
  -2  -6   9      156.89      151.60      9.80 o 
  -1  -6   9       35.95       42.93     10.81 o 
   0  -6   9       64.64       55.82      8.58 o 
   1  -6   9      102.63       91.42      8.46 o 
   2  -6   9        0.11        1.01      3.95 o 
   3  -6   9       62.11       68.65      8.82 o 
   4  -6   9      117.35      120.36      9.61 o 
   5  -6   9       29.40       18.90      4.73 o 
   6  -6   9        3.20        9.06      3.34 o 
   7  -6   9        6.16        9.81      4.34 o 
  -4  -5   9       68.36       69.01      8.04 o 
  -3  -5   9        1.70        5.62      3.68 o 
  -2  -5   9       86.18      101.24      8.40 o 
  -1  -5   9        1.11        6.49      3.18 o 
   0  -5   9        5.33        7.04      3.05 o 
   1  -5   9       45.99       57.73      6.40 o 
   2  -5   9        2.30        6.72      8.01 o 
   3  -5   9       58.93       60.34      7.16 o 
   4  -5   9        0.02        7.77      3.42 o 
   5  -5   9       29.85       12.41      3.94 o 
   6  -5   9       35.86       42.99      7.83 o 
   7  -5   9        1.26        4.89      3.15 o 
   8  -5   9       10.15       12.90      6.20 o 
  -5  -4   9       17.65       17.52      3.71 o 
  -4  -4   9       22.58       20.52      4.15 o 
  -3  -4   9        3.65        6.49      1.79 o 
  -2  -4   9       16.31       16.82      4.14 o 
  -1  -4   9        1.55        3.22      1.87 o 
   0  -4   9      202.12      222.50     10.89 o 
   1  -4   9        5.37        2.67      3.38 o 
   2  -4   9       34.12       21.70      9.76 o 
   3  -4   9       42.75       48.31      6.18 o 
   4  -4   9       16.96       17.36      4.63 o 
   5  -4   9       24.51       26.19      5.25 o 
   6  -4   9       27.22       34.38      5.00 o 
   7  -4   9        1.21        8.49      3.76 o 
   8  -4   9        1.80        5.28      6.59 o 
   9  -4   9       18.02       11.57      2.33 o 
  -5  -3   9       36.24       30.34      6.18 o 
  -4  -3   9      193.04      185.95      8.09 o 
  -3  -3   9        3.88        5.10      1.72 o 
  -2  -3   9        0.04        4.76      3.03 o 
  -1  -3   9      135.78      143.00     13.36 o 
   0  -3   9      195.79      171.63      7.35 o 
   1  -3   9      112.24      110.92      5.58 o 
   2  -3   9       12.80       11.62      2.30 o 
   3  -3   9      122.31      146.06      9.90 o 
   4  -3   9      244.05      253.38     12.58 o 
   5  -3   9        5.69        4.09      4.21 o 
   6  -3   9       24.27       27.09      5.51 o 
   7  -3   9        3.46        8.64      1.99 o 
   8  -3   9       23.90        4.28      5.50 o 
   9  -3   9       17.70        8.51      6.91 o 
  -6  -2   9        2.42        9.52      6.46 o 
  -5  -2   9       25.47       25.47      4.14 o 
  -4  -2   9       35.51       35.83      4.76 o 
  -3  -2   9        0.34        4.55      1.50 o 
  -2  -2   9      193.97      175.00     13.76 o 
  -1  -2   9      485.48      469.52     11.66 o 
   0  -2   9       12.98       10.22      2.88 o 
   1  -2   9        7.51        4.91      2.38 o 
   2  -2   9       42.08       46.51      3.95 o 
   3  -2   9      465.82      460.47     10.98 o 
   4  -2   9      177.05      178.68      6.84 o 
   5  -2   9      287.74      298.80     13.77 o 
   6  -2   9       17.70       24.55      4.62 o 
   7  -2   9       69.67       79.15      8.09 o 
   8  -2   9       46.18       56.31      9.28 o 
   9  -2   9        9.13       12.20      3.33 o 
  10  -2   9       16.94       12.01      6.89 o 
  -6  -1   9        3.21        4.43      4.24 o 
  -5  -1   9       44.55       43.45      6.45 o 
  -4  -1   9       82.13       84.24      4.67 o 
  -3  -1   9      125.42      117.47     12.32 o 
  -2  -1   9      295.24      290.63      8.58 o 
  -1  -1   9      804.07      868.29     12.78 o 
   0  -1   9      157.21      167.69      6.18 o 
   1  -1   9       12.27       17.54      2.29 o 
   2  -1   9       76.35       70.39      4.64 o 
   3  -1   9      105.93      113.69      5.57 o 
   4  -1   9        0.01        2.55      2.93 o 
   5  -1   9       42.08       42.26      3.57 o 
   6  -1   9        7.44       16.57      4.25 o 
   7  -1   9        7.74       18.83      4.56 o 
   8  -1   9        8.32        8.77      3.44 o 
   9  -1   9        0.19        5.91      2.61 o 
  10  -1   9        6.81        9.26      5.77 o 
  -6   0   9       13.61       15.47      8.08 o 
  -5   0   9        0.17        4.17      1.87 o 
  -4   0   9       36.16       33.49      7.88 o 
  -3   0   9      535.87      562.43     13.12 o 
  -2   0   9      213.50      211.11      6.99 o 
  -1   0   9      179.26      177.10      6.43 o 
   0   0   9       37.20       32.37      3.34 o 
   1   0   9      182.57      193.45      6.36 o 
   2   0   9       78.31       88.25      5.12 o 
   3   0   9      315.41      319.56      7.96 o 
   4   0   9       26.28       28.25      4.56 o 
   5   0   9       46.31       48.31      3.71 o 
   6   0   9       25.65       41.61      4.11 o 
   7   0   9       24.72       28.13      4.87 o 
   8   0   9       13.89       11.43      3.19 o 
   9   0   9        0.57        6.88      5.39 o 
  10   0   9        2.87        6.99      2.40 o 
  -7   1   9        1.27        4.25      4.62 o 
  -6   1   9       23.03       27.30      5.83 o 
  -5   1   9       74.97       70.02      3.09 o 
  -4   1   9       68.10       65.19      4.43 o 
  -3   1   9      423.29      466.37     11.90 o 
  -2   1   9        4.11        4.72      1.27 o 
  -1   1   9       13.83        9.82      2.37 o 
   0   1   9      745.75      814.19     11.71 o 
   1   1   9      380.83      368.42      8.01 o 
   2   1   9      287.92      299.81      7.87 o 
   3   1   9        1.86        6.37      1.58 o 
   4   1   9        0.03        2.71      1.12 o 
   5   1   9       17.72       10.85      1.81 o 
   6   1   9       13.04       14.56      2.00 o 
   7   1   9       15.58       18.01      2.30 o 
   8   1   9        9.65        7.70      3.23 o 
   9   1   9        1.02        6.78      3.21 o 
  10   1   9        1.50        6.68      2.00 o 
  -7   2   9        1.52       -6.47      6.47 o 
  -6   2   9        7.45        4.97      4.42 o 
  -5   2   9        4.16        6.18      1.37 o 
  -4   2   9        7.09        7.08      1.97 o 
  -3   2   9        0.01        4.53      1.46 o 
  -2   2   9        3.85        1.54      2.02 o 
  -1   2   9       12.58       12.25      2.39 o 
   0   2   9       68.29       64.32      3.87 o 
   1   2   9      203.30      208.91      6.16 o 
   2   2   9       52.61       58.60      3.86 o 
   3   2   9       71.02       73.92      6.07 o 
   4   2   9      198.31      234.38      6.78 o 
   5   2   9       69.78       67.36      4.11 o 
   6   2   9      103.79      105.29      5.12 o 
   7   2   9       10.09       13.86      2.44 o 
   8   2   9       81.64       87.91      6.86 o 
   9   2   9        8.58        8.17      2.60 o 
  10   2   9        1.12        6.68      2.53 o 
  -7   3   9        5.32        3.30      4.09 o 
  -6   3   9       10.29       12.81      5.53 o 
  -5   3   9      237.48      250.57     17.68 o 
  -4   3   9       51.76       66.83      4.41 o 
  -3   3   9        2.38        4.35      2.14 o 
  -2   3   9       10.40       11.72      1.98 o 
  -1   3   9      737.45      777.36     11.11 o 
   0   3   9      335.73      326.42      7.34 o 
   1   3   9        0.64        2.32      0.90 o 
   2   3   9      379.35      411.02      8.47 o 
   3   3   9      438.75      468.36      8.87 o 
   4   3   9      292.35      355.59      7.88 o 
   5   3   9       81.19       93.89      4.70 o 
   6   3   9      102.63      100.28      5.17 o 
   7   3   9      165.70      169.39      6.59 o 
   8   3   9        8.04        8.22      2.08 o 
   9   3   9       18.04       11.28      2.16 o 
  10   3   9       20.69       13.96      4.69 o 
  -7   4   9       21.82       13.52      6.76 o 
  -6   4   9       26.52       29.81      8.13 o 
  -5   4   9       64.87       66.78      3.51 o 
  -4   4   9        0.48        2.46      2.06 o 
  -3   4   9       33.62       29.41      3.61 o 
  -2   4   9       37.58       36.97      4.22 o 
  -1   4   9        0.02        4.17      1.33 o 
   0   4   9      282.47      281.94      7.16 o 
   1   4   9       59.13       62.11      3.86 o 
   2   4   9       13.34       10.63      2.13 o 
   3   4   9      132.91      156.72      5.47 o 
   4   4   9      173.38      175.62      5.75 o 
   5   4   9       20.34       25.16      2.50 o 
   6   4   9       48.49       58.14      3.72 o 
   7   4   9       17.43       15.89      2.55 o 
   8   4   9       30.50       29.02      5.14 o 
   9   4   9        7.09        8.13      2.76 o 
  10   4   9        0.66        6.57      3.25 o 
  -7   5   9        8.99        8.20      2.83 o 
  -6   5   9       39.71       39.30      9.72 o 
  -5   5   9       14.09       10.87      1.64 o 
  -4   5   9       15.45       17.27      2.41 o 
  -3   5   9       45.40       44.58      3.50 o 
  -2   5   9        6.06        6.16      1.28 o 
  -1   5   9       22.01       24.64      2.97 o 
   0   5   9       23.68       23.69      2.43 o 
   1   5   9       22.00       20.32      2.27 o 
   2   5   9       69.92       74.14      3.97 o 
   3   5   9        7.07        8.55      1.87 o 
   4   5   9      390.07      400.98      9.82 o 
   5   5   9        7.39        4.55      1.53 o 
   6   5   9       12.69        5.51      1.57 o 
   7   5   9      134.17      153.14      6.02 o 
   8   5   9       74.55       76.46      5.24 o 
   9   5   9        3.15        6.53      1.76 o 
  10   5   9        6.95        6.12      2.90 o 
  -7   6   9       39.39       47.92     10.80 o 
  -6   6   9        1.70        5.46      3.97 o 
  -5   6   9       16.96       17.10      2.12 o 
  -4   6   9       11.36        8.52      1.92 o 
  -3   6   9        0.78        3.54      2.43 o 
  -2   6   9       26.83       21.71      2.39 o 
  -1   6   9       69.54       74.29      4.29 o 
   0   6   9      147.75      142.46      5.65 o 
   1   6   9      965.12      962.97     18.95 o 
   2   6   9      254.53      251.10      6.84 o 
   3   6   9       56.42       52.69      3.85 o 
   4   6   9       64.65       69.31      4.93 o 
   5   6   9       81.40       93.12      4.46 o 
   6   6   9       11.35        9.29      1.86 o 
   7   6   9        0.09        1.41      0.98 o 
   8   6   9        0.07       -1.57      1.57 o 
   9   6   9        5.39        7.17      2.47 o 
  10   6   9        0.09        5.16      4.61 o 
  -6   7   9        0.54        8.74      3.75 o 
  -5   7   9        6.04        7.40      1.63 o 
  -4   7   9       23.16       26.98      4.07 o 
  -3   7   9      105.73       89.70      5.23 o 
  -2   7   9      104.40      100.75      5.15 o 
  -1   7   9       52.72       51.39      4.16 o 
   0   7   9       32.67       36.47      3.21 o 
   1   7   9        8.98        9.45      1.85 o 
   2   7   9      381.06      415.46      8.41 o 
   3   7   9        6.28        9.23      1.70 o 
   4   7   9       45.27       51.20      3.44 o 
   5   7   9        8.09        7.31      1.57 o 
   6   7   9       47.64       46.90      3.54 o 
   7   7   9        0.00       -0.79      1.46 o 
   8   7   9      125.82      139.24      5.79 o 
   9   7   9        0.13        0.60      2.04 o 
  10   7   9        5.08        6.25      2.96 o 
  -6   8   9        8.35       -3.16      6.54 o 
  -5   8   9       11.64       10.16      2.28 o 
  -4   8   9       96.77       79.68      5.12 o 
  -3   8   9      101.57       94.06      8.62 o 
  -2   8   9     1157.01     1218.43     25.57 o 
  -1   8   9       55.89       46.81      3.97 o 
   0   8   9     2014.93     2234.66     30.99 o 
   1   8   9      697.56      698.27     11.28 o 
   2   8   9      230.75      223.07      6.84 o 
   3   8   9       35.11       29.19      2.63 o 
   4   8   9       10.46       13.89      3.25 o 
   5   8   9       57.89       60.46      3.61 o 
   6   8   9       11.89       15.26      1.96 o 
   7   8   9       22.77       14.86      4.65 o 
   8   8   9        0.76       -1.16      1.43 o 
   9   8   9        4.18        4.68      5.34 o 
  10   8   9        0.41        2.80      5.88 o 
  -6   9   9        2.33        7.80      3.08 o 
  -5   9   9        0.16        1.64      3.47 o 
  -4   9   9       44.78       32.33      8.06 o 
  -3   9   9       81.17       77.83      6.13 o 
  -2   9   9       63.60       58.75      4.48 o 
  -1   9   9      683.70      677.99     15.12 o 
   0   9   9     1539.18     1613.47     39.45 o 
   1   9   9      739.19      733.58     12.29 o 
   2   9   9        5.87        4.39      1.73 o 
   3   9   9       23.71       23.44      2.65 o 
   4   9   9       43.00       44.13      3.49 o 
   5   9   9        2.29        1.73      2.12 o 
   6   9   9        0.74        1.57      0.75 o 
   7   9   9       33.57       34.96      7.12 o 
   8   9   9       16.27       13.99      6.21 o 
   9   9   9        0.30        2.92      3.80 o 
  -5  10   9        1.35        5.05      2.75 o 
  -4  10   9       18.71       18.85      4.88 o 
  -3  10   9       12.50       12.03      2.83 o 
  -2  10   9       26.64       42.24      5.23 o 
  -1  10   9        0.00        0.75      2.13 o 
   0  10   9        4.10        9.31      1.79 o 
   1  10   9        6.28       11.87      2.80 o 
   2  10   9       15.83       14.63      3.18 o 
   3  10   9        2.30        2.35      2.80 o 
   4  10   9       17.12       16.01      4.20 o 
   5  10   9        2.04        2.75      0.70 o 
   6  10   9       62.25       75.73     13.66 o 
   7  10   9       21.26       25.63      8.94 o 
   8  10   9       55.06       69.46     11.80 o 
   9  10   9        1.64        4.73      4.98 o 
  -5  11   9        1.60        4.07      2.55 o 
  -4  11   9       33.00       40.88      5.23 o 
  -3  11   9        2.58        6.88      7.34 o 
  -2  11   9       45.82       50.09      5.74 o 
  -1  11   9        1.00        9.82      3.74 o 
   0  11   9        0.52        2.85      1.58 o 
   1  11   9       62.62       52.27      5.94 o 
   2  11   9       23.60       27.30      3.33 o 
   3  11   9        0.53        2.43      1.01 o 
   4  11   9       36.65       33.18      2.67 o 
   5  11   9        7.53       -0.21      5.42 o 
   6  11   9       32.39       29.88      9.02 o 
   7  11   9       97.69      137.94     14.95 o 
   8  11   9       12.12        7.65      3.77 o 
  -4  12   9        0.37        5.61      3.11 o 
  -3  12   9        0.24        5.57      2.21 o 
  -2  12   9       13.94       15.55      3.81 o 
  -1  12   9        4.17        5.72      2.30 o 
   0  12   9        2.08        5.87      1.90 o 
   1  12   9       31.45       21.38      6.01 o 
   2  12   9        5.35        9.09      2.85 o 
   3  12   9        1.85        4.22      1.24 o 
   4  12   9       88.00       89.27      5.11 o 
   5  12   9       10.85       13.41      3.01 o 
   6  12   9        0.17       -6.37      6.60 o 
   7  12   9        3.65        6.84      5.07 o 
  -3  13   9        4.55       10.18      3.95 o 
  -2  13   9        7.85        8.21      3.18 o 
  -1  13   9        0.10        4.20      2.82 o 
   0  13   9       26.17       35.40      5.59 o 
   1  13   9        3.48        7.89      1.89 o 
   2  13   9        0.42        4.26      3.58 o 
   3  13   9       52.02       47.70      4.61 o 
   4  13   9       19.98       17.03      8.61 o 
   5  13   9       21.86       19.84      6.72 o 
   6  13   9        7.46       18.91      6.26 o 
  -2  14   9        7.98        5.29      2.76 o 
  -1  14   9        0.01        0.39      4.40 o 
   0  14   9       25.60       22.18      5.26 o 
   1  14   9        0.17        2.58      2.01 o 
   2  14   9       35.52       30.96      4.28 o 
   3  14   9       76.36       82.11     13.32 o 
   4  14   9        6.31       11.64      5.77 o 
   5  14   9        0.12       -7.10      7.10 o 
  -1  15   9       19.95       14.68      3.32 o 
   0  15   9        2.12        3.35      6.88 o 
   1  15   9        6.13        5.79      7.75 o 
   2  15   9       12.97       12.37      3.37 o 
   3  15   9       26.77       23.17      8.81 o 
   2  -8  10       51.81       58.86      8.37 o 
   3  -8  10       18.25       20.01      5.40 o 
  -1  -7  10        2.51        6.38      2.29 o 
   0  -7  10      171.16      169.61     14.31 o 
   1  -7  10        8.37        5.43      3.78 o 
   2  -7  10        0.55       -1.49      6.37 o 
   3  -7  10       42.38       11.46      3.71 o 
   4  -7  10       12.96       16.92      5.93 o 
   5  -7  10       39.58       47.07      7.40 o 
  -2  -6  10        0.64        2.53      2.35 o 
  -1  -6  10       18.90       11.24      9.63 o 
   0  -6  10       48.31       36.32      9.19 o 
   1  -6  10        1.28        2.85      5.76 o 
   2  -6  10       97.80       94.67      9.13 o 
   3  -6  10        1.92       11.11      8.26 o 
   4  -6  10        1.53        8.96      3.88 o 
   5  -6  10        9.46       12.83      3.21 o 
   6  -6  10       83.86       89.50     13.69 o 
   7  -6  10       10.69       11.87      4.79 o 
  -3  -5  10       72.08       71.80      9.31 o 
  -2  -5  10       93.37       79.61      8.89 o 
  -1  -5  10        1.47        1.07      4.56 o 
   0  -5  10       35.16       32.44     11.37 o 
   1  -5  10       32.21       32.55      5.46 o 
   2  -5  10       10.44       11.47      5.36 o 
   3  -5  10        4.38        2.26      5.59 o 
   4  -5  10        4.18       13.13      5.02 o 
   5  -5  10        0.82        5.03      5.92 o 
   6  -5  10        3.84        7.71      4.57 o 
   7  -5  10       10.77        9.02      2.56 o 
   8  -5  10        0.63        3.66      2.72 o 
  -4  -4  10        5.13       13.35      3.98 o 
  -3  -4  10        2.10        3.33      2.53 o 
  -2  -4  10        2.98        3.91      2.81 o 
  -1  -4  10       80.29       70.28      7.14 o 
   0  -4  10        2.31       11.10      4.04 o 
   1  -4  10       20.80       18.61      5.05 o 
   2  -4  10      160.48      173.24     10.34 o 
   3  -4  10      207.31      204.52     11.59 o 
   4  -4  10       10.05        5.39      7.20 o 
   5  -4  10        0.19        0.81      3.79 o 
   6  -4  10        0.74        0.58      3.05 o 
   7  -4  10       19.44       12.33      4.69 o 
   8  -4  10        2.30        2.52      4.80 o 
  -4  -3  10       39.00       40.89      6.68 o 
  -3  -3  10        4.08        5.23      2.02 o 
  -2  -3  10       11.82       10.71      2.50 o 
  -1  -3  10      156.16      157.57      9.85 o 
   0  -3  10        1.97        6.82      3.26 o 
   1  -3  10        0.21        4.85      4.08 o 
   2  -3  10        0.30        0.94     12.20 o 
   3  -3  10      239.14      222.34     11.41 o 
   4  -3  10       42.97       52.19      6.40 o 
   5  -3  10        2.54       11.08      3.20 o 
   6  -3  10       11.65        3.54      2.67 o 
   7  -3  10       13.21       13.09      3.52 o 
   8  -3  10       13.79       11.30      3.61 o 
   9  -3  10        8.04       13.19      4.25 o 
  -5  -2  10       15.84       15.56      4.30 o 
  -4  -2  10        1.72        3.55      6.61 o 
  -3  -2  10       33.26       24.98      5.84 o 
  -2  -2  10        0.71        2.59      1.55 o 
  -1  -2  10      792.75      795.47     26.58 o 
   0  -2  10      284.96      258.24     10.13 o 
   1  -2  10     1036.76     1075.96     24.76 o 
   2  -2  10       21.68       22.50      4.23 o 
   3  -2  10      411.59      406.05     24.85 o 
   4  -2  10       24.07       28.30      5.99 o 
   5  -2  10      160.67      204.91     11.61 o 
   6  -2  10        0.10        2.24      3.60 o 
   7  -2  10        9.11        7.09      2.67 o 
   8  -2  10       10.67       10.79      3.07 o 
   9  -2  10        6.73        6.01      3.31 o 
  -5  -1  10        3.98        5.65      4.78 o 
  -4  -1  10        9.29       10.55      2.30 o 
  -3  -1  10       81.22       76.24      5.14 o 
  -2  -1  10      729.46      704.81     16.16 o 
  -1  -1  10      103.40       92.20      6.49 o 
   0  -1  10      138.40      123.82      6.59 o 
   1  -1  10     1121.47     1188.34     30.08 o 
   2  -1  10     1214.40     1204.88     18.16 o 
   3  -1  10       68.32       75.59      4.87 o 
   4  -1  10        8.42       23.46      3.99 o 
   5  -1  10       67.04       71.42      8.02 o 
   6  -1  10       24.49       18.74      4.44 o 
   7  -1  10       70.28       57.52      9.80 o 
   8  -1  10        1.72        3.14      3.71 o 
   9  -1  10       14.16       19.73      5.07 o 
  10  -1  10        8.18        8.60      5.16 o 
  -6   0  10        8.99       -0.80      5.87 o 
  -5   0  10       32.90       31.97      5.92 o 
  -4   0  10        8.87        7.32      2.82 o 
  -3   0  10       25.06       29.30      4.65 o 
  -2   0  10       22.55       19.44      2.49 o 
  -1   0  10       32.74       31.14      3.61 o 
   0   0  10      260.26      262.34      7.51 o 
   1   0  10      212.51      186.55      6.90 o 
   2   0  10      177.12      170.70      6.77 o 
   3   0  10       12.30        9.36      2.01 o 
   4   0  10       10.31       22.95      2.80 o 
   5   0  10        1.51        2.06      2.98 o 
   6   0  10      115.10      121.83     13.94 o 
   7   0  10        0.25       -0.72      5.60 o 
   8   0  10       15.30       12.24      2.50 o 
   9   0  10        5.91        5.37      4.27 o 
  10   0  10        0.25        1.41      1.98 o 
  -6   1  10        7.07       10.99      4.79 o 
  -5   1  10        8.82        8.66      7.16 o 
  -4   1  10        5.81        4.01      2.24 o 
  -3   1  10      122.01      120.89      7.65 o 
  -2   1  10       44.73       63.07      5.12 o 
  -1   1  10      626.76      627.06     13.71 o 
   0   1  10       18.39       16.24      1.96 o 
   1   1  10        1.60        3.09      1.63 o 
   2   1  10      312.99      344.01      8.68 o 
   3   1  10        8.87       12.40      2.81 o 
   4   1  10        0.16        2.28      2.36 o 
   5   1  10       95.57      110.40      6.37 o 
   6   1  10      143.65      138.96      8.17 o 
   7   1  10       26.27       31.55      5.83 o 
   8   1  10        1.71        6.71      5.08 o 
   9   1  10        4.09        4.60      2.05 o 
  10   1  10       12.31        7.60      2.53 o 
  -6   2  10        0.79       -2.39      6.40 o 
  -5   2  10        0.20        3.01      1.74 o 
  -4   2  10      165.80      172.36      5.89 o 
  -3   2  10      109.02      105.63      6.30 o 
  -2   2  10       14.12       11.57      2.80 o 
  -1   2  10        2.88        3.63      2.58 o 
   0   2  10       82.57       96.86      5.15 o 
   1   2  10       30.18       36.26      4.36 o 
   2   2  10      219.31      214.70      6.97 o 
   3   2  10       27.00       34.48      3.49 o 
   4   2  10       54.79       55.89      4.03 o 
   5   2  10       17.21       16.04      3.01 o 
   6   2  10        0.10        2.74      1.92 o 
   7   2  10       60.23       53.41      4.77 o 
   8   2  10        8.76        9.28      2.49 o 
   9   2  10        0.01       -2.38      3.44 o 
  10   2  10        0.00        0.70      5.84 o 
  -6   3  10        1.87       11.58      6.16 o 
  -5   3  10       10.51        8.05      2.88 o 
  -4   3  10       52.99       68.29      4.50 o 
  -3   3  10      107.93      104.87      6.16 o 
  -2   3  10      300.27      307.28      9.56 o 
  -1   3  10        1.44        3.20      1.62 o 
   0   3  10        0.34        5.41      1.85 o 
   1   3  10      436.30      418.17      8.77 o 
   2   3  10      214.05      224.59      7.01 o 
   3   3  10       56.95       66.13      4.25 o 
   4   3  10      454.74      472.04      9.52 o 
   5   3  10       14.36       15.24      3.11 o 
   6   3  10      143.32      173.94      7.41 o 
   7   3  10       31.01       37.93      4.84 o 
   8   3  10      120.17      100.97      8.54 o 
   9   3  10       25.50       14.23      3.18 o 
  10   3  10       11.99       14.79      4.20 o 
  -6   4  10        6.53        7.60      4.44 o 
  -5   4  10       20.25       17.56      4.03 o 
  -4   4  10        3.26        4.98      1.99 o 
  -3   4  10        8.42       17.21      2.46 o 
  -2   4  10        8.86        8.84      2.35 o 
  -1   4  10       33.56       41.98      3.96 o 
   0   4  10       45.21       57.49      4.29 o 
   1   4  10       14.36       11.36      2.15 o 
   2   4  10       33.25       45.53      4.06 o 
   3   4  10       85.48       87.23      7.04 o 
   4   4  10       36.19       35.64      3.26 o 
   5   4  10      155.82      139.83      6.05 o 
   6   4  10        6.03        7.16      1.44 o 
   7   4  10       86.22       90.59      5.55 o 
   8   4  10       45.17       37.45      4.62 o 
   9   4  10       68.00       41.43      9.57 o 
  10   4  10        0.65        5.36      2.50 o 
  -6   5  10        0.12       11.17      5.33 o 
  -5   5  10       48.28       43.01      6.89 o 
  -4   5  10        7.82        5.07      1.62 o 
  -3   5  10      180.85      202.04      6.71 o 
  -2   5  10       62.52       61.52      4.18 o 
  -1   5  10      162.07      165.18      6.99 o 
   0   5  10        2.70        3.59      1.44 o 
   1   5  10       62.98       62.17      4.02 o 
   2   5  10      198.40      197.43      6.34 o 
   3   5  10       34.23       33.51      3.99 o 
   4   5  10       30.52       28.22      3.20 o 
   5   5  10       40.20       47.93      4.35 o 
   6   5  10        4.28        3.95      1.14 o 
   7   5  10        0.00        2.94      3.07 o 
   8   5  10        0.18        3.68      3.13 o 
   9   5  10       30.26       21.83      3.68 o 
  10   5  10        1.43        2.71      3.32 o 
  -6   6  10       22.88       23.03      8.09 o 
  -5   6  10       13.75       13.99      3.60 o 
  -4   6  10       59.60       53.10      4.15 o 
  -3   6  10      146.95      141.96      7.51 o 
  -2   6  10       32.63       32.84      3.99 o 
  -1   6  10       60.20       49.02      4.02 o 
   0   6  10       25.68       26.50      3.18 o 
   1   6  10        1.95        6.33      1.60 o 
   2   6  10      130.09      123.81      5.32 o 
   3   6  10       39.90       37.65      3.46 o 
   4   6  10        2.97        3.55      2.66 o 
   5   6  10       65.82       77.24      5.80 o 
   6   6  10       25.75       26.28      3.72 o 
   7   6  10       20.68       16.92      3.75 o 
   8   6  10        2.30        4.02      1.44 o 
   9   6  10        3.44        1.76      2.30 o 
  10   6  10       15.43       18.59      5.23 o 
  -6   7  10       22.63       26.44      5.84 o 
  -5   7  10        0.01        3.93      4.08 o 
  -4   7  10        6.75        6.32      2.19 o 
  -3   7  10       35.79       37.63      4.07 o 
  -2   7  10       27.40       30.34      3.83 o 
  -1   7  10       94.95       96.67      5.74 o 
   0   7  10        0.34        1.30      2.33 o 
   1   7  10      117.35      108.32      5.21 o 
   2   7  10       33.56       32.19      3.27 o 
   3   7  10        0.63        1.15      1.96 o 
   4   7  10       38.88       33.99      2.93 o 
   5   7  10       68.60       76.88      5.07 o 
   6   7  10       52.07       56.28      4.03 o 
   7   7  10        0.26        5.32      1.47 o 
   8   7  10       28.79       29.77      3.93 o 
   9   7  10        3.10        3.81      2.38 o 
  10   7  10        5.94        7.62      4.17 o 
  -6   8  10        0.22       -4.37      6.11 o 
  -5   8  10        1.52        1.62      1.93 o 
  -4   8  10        1.84        4.37      2.05 o 
  -3   8  10       57.79       58.36      5.06 o 
  -2   8  10       22.61       18.75      3.14 o 
  -1   8  10       52.96       55.13      4.74 o 
   0   8  10      419.68      474.89     11.70 o 
   1   8  10        6.35        7.53      1.59 o 
   2   8  10      326.56      325.05     10.51 o 
   3   8  10      140.37      154.54      7.87 o 
   4   8  10       57.24       57.45      4.71 o 
   5   8  10       49.83       38.64      3.72 o 
   6   8  10       19.61       11.46      3.21 o 
   7   8  10       18.71       19.49      2.89 o 
   8   8  10       28.01       29.87      5.80 o 
   9   8  10        6.52       -2.45      5.13 o 
  -5   9  10        3.63        6.93      2.85 o 
  -4   9  10        0.18        4.92      4.66 o 
  -3   9  10       57.37       55.44      4.74 o 
  -2   9  10       13.29       11.36      2.83 o 
  -1   9  10      305.51      321.48     10.07 o 
   0   9  10       55.83       49.70      5.32 o 
   1   9  10     2143.76     2308.50     36.48 o 
   2   9  10        7.07        6.17      1.95 o 
   3   9  10     1073.31     1161.69     25.53 o 
   4   9  10        0.51        1.03      2.49 o 
   5   9  10      192.84      207.57      6.22 o 
   6   9  10        0.34        3.28      3.81 o 
   7   9  10        1.17        1.98      1.26 o 
   8   9  10        7.44        5.71      3.61 o 
   9   9  10        0.17        5.93      3.12 o 
  -5  10  10        4.28        6.87      2.27 o 
  -4  10  10        2.79        2.04      9.58 o 
  -3  10  10       51.60       53.93      7.67 o 
  -2  10  10        8.90        8.71      2.30 o 
  -1  10  10       11.13        9.08      2.11 o 
   0  10  10      816.06      868.16     20.22 o 
   1  10  10       64.33       72.34      5.38 o 
   2  10  10       12.44       14.04      2.61 o 
   3  10  10        1.12        1.01      2.14 o 
   4  10  10      105.62       85.71      5.65 o 
   5  10  10       11.08        7.76      1.70 o 
   6  10  10       11.93        7.35      1.79 o 
   7  10  10        5.63        6.37      4.54 o 
   8  10  10        8.70       12.12      7.27 o 
   9  10  10        2.44        5.07      4.89 o 
  -4  11  10       11.97        9.07      2.73 o 
  -3  11  10       46.10       40.30      5.95 o 
  -2  11  10       28.25       28.69      5.36 o 
  -1  11  10        3.08        5.15      2.17 o 
   0  11  10      122.06      127.50      7.15 o 
   1  11  10      136.64      128.08      7.21 o 
   2  11  10       78.01       75.84      6.35 o 
   3  11  10        6.78        3.02      2.03 o 
   4  11  10       14.71       15.38      2.43 o 
   5  11  10       12.08       15.43      2.14 o 
   6  11  10        1.83        5.68      3.80 o 
   7  11  10        1.15       -1.43      6.51 o 
   8  11  10        4.77       14.92      7.46 o 
  -4  12  10        0.12        5.00      2.58 o 
  -3  12  10        2.21       -0.93      4.03 o 
  -2  12  10        4.33        4.70      2.12 o 
  -1  12  10        0.84        2.74      2.87 o 
   0  12  10       73.80       65.06      7.18 o 
   1  12  10       19.38       23.89      4.05 o 
   2  12  10        0.61        3.34      1.54 o 
   3  12  10        0.54        1.13      1.49 o 
   4  12  10       45.05       54.34      6.48 o 
   5  12  10        1.24        9.92      4.55 o 
   6  12  10       30.00       39.74     11.45 o 
   7  12  10       13.52       10.40     10.63 o 
  -3  13  10        0.20       -3.88      3.88 o 
  -2  13  10        3.82        9.98      3.36 o 
  -1  13  10       11.92        6.21      6.49 o 
   0  13  10       21.84       14.81      5.64 o 
   1  13  10       11.37        9.92      2.33 o 
   2  13  10        6.17        2.19      3.17 o 
   3  13  10        1.76        2.63      1.66 o 
   4  13  10        0.34        5.22      2.07 o 
   5  13  10        5.32       -6.26      6.26 o 
   6  13  10        9.01        6.74      3.76 o 
  -2  14  10       34.74       46.74      6.55 o 
  -1  14  10        0.00        0.65      3.15 o 
   0  14  10        1.12       -2.43      3.41 o 
   1  14  10       18.89       16.33      3.88 o 
   2  14  10        1.19        7.34      3.11 o 
   3  14  10        1.64        2.23      3.36 o 
   4  14  10       20.41       20.16      7.49 o 
   5  14  10        0.06       15.07      5.86 o 
   0  15  10       26.61       18.21      3.69 o 
   1  15  10        0.49        5.83      3.09 o 
   2  15  10        2.14       10.16      4.02 o 
   3  15  10        0.88       -6.91      7.24 o 
   2  -7  11       66.53       60.75      8.59 o 
   3  -7  11        1.95       -1.76      4.97 o 
  -1  -6  11        2.13       11.80      7.39 o 
   0  -6  11        0.94        2.18      3.34 o 
   1  -6  11        0.00        2.68      4.00 o 
   2  -6  11       48.94       59.45      7.40 o 
   3  -6  11        5.53       12.50      2.22 o 
   4  -6  11       58.21       63.85     15.06 o 
   5  -6  11        2.29        4.37      2.98 o 
   6  -6  11       53.94       64.39     12.90 o 
  -2  -5  11       33.29       31.50      5.64 o 
  -1  -5  11       32.38       18.56      5.45 o 
   0  -5  11       84.08       90.80      8.48 o 
   1  -5  11        0.02        1.55      3.13 o 
   2  -5  11       14.44       14.97      5.37 o 
   3  -5  11       77.72       73.73      8.18 o 
   4  -5  11       27.19       25.42      4.13 o 
   5  -5  11       28.39       41.96      6.04 o 
   6  -5  11        5.26       -1.20      9.30 o 
   7  -5  11        0.74        4.47      2.89 o 
  -3  -4  11        0.34        4.94      2.81 o 
  -2  -4  11        4.07        5.22      2.48 o 
  -1  -4  11        6.73        2.57      2.57 o 
   0  -4  11        2.59        8.24      3.81 o 
   1  -4  11        2.82        1.73      3.05 o 
   2  -4  11       42.41       49.53      7.69 o 
   3  -4  11       42.86       40.94      6.64 o 
   4  -4  11        0.59        4.51      2.90 o 
   5  -4  11       11.63        8.36      3.41 o 
   6  -4  11        0.07        6.41      3.07 o 
   7  -4  11        5.49       11.11      2.96 o 
   8  -4  11        5.56        9.94      4.23 o 
  -3  -3  11        5.72        9.06      3.41 o 
  -2  -3  11      127.72      150.29      9.98 o 
  -1  -3  11       10.71        5.17      7.94 o 
   0  -3  11        2.41        6.02      2.77 o 
   1  -3  11       33.19       29.84      6.83 o 
   2  -3  11       47.44       41.11      5.85 o 
   3  -3  11       57.95       62.53      7.86 o 
   4  -3  11      110.14      105.36      9.12 o 
   5  -3  11       20.76       17.38      4.59 o 
   6  -3  11       10.93        5.96      3.30 o 
   7  -3  11       18.53       32.64      5.18 o 
   8  -3  11        1.36       -4.23      4.23 o 
  -4  -2  11        8.05        5.71      4.44 o 
  -3  -2  11        0.40        4.51      1.74 o 
  -2  -2  11        8.88        8.52      3.27 o 
  -1  -2  11       43.28       43.16      5.23 o 
   0  -2  11        1.14       -0.48      3.45 o 
   1  -2  11      345.10      354.83     15.17 o 
   2  -2  11        2.43        3.88     11.20 o 
   3  -2  11       22.58       25.95     10.30 o 
   4  -2  11        5.42        6.10      3.49 o 
   5  -2  11       68.43       65.02      7.02 o 
   6  -2  11       12.71       12.68      5.66 o 
   7  -2  11        0.00        3.39      4.56 o 
   8  -2  11        2.73        8.65      3.52 o 
   9  -2  11        2.55       -1.79      4.40 o 
  -4  -1  11       42.15       49.01      5.83 o 
  -3  -1  11       12.51       13.46      2.76 o 
  -2  -1  11       10.87        5.44      2.05 o 
  -1  -1  11       20.76       17.59      3.95 o 
   0  -1  11     1122.62     1180.89     29.07 o 
   1  -1  11        1.14        4.01      2.14 o 
   2  -1  11      672.67      657.64     22.71 o 
   3  -1  11       30.93       26.77      7.91 o 
   4  -1  11      970.55     1002.05     22.89 o 
   5  -1  11       57.03       55.49      9.27 o 
   6  -1  11       75.71       58.82      9.99 o 
   7  -1  11        0.59        5.77      2.31 o 
   8  -1  11       23.95       18.51      5.28 o 
   9  -1  11       20.05       14.23      5.32 o 
  -5   0  11        4.75       17.32      7.37 o 
  -4   0  11       37.35       43.87      9.58 o 
  -3   0  11       14.69       10.49      2.83 o 
  -2   0  11      117.91      123.73     10.08 o 
  -1   0  11       43.61       28.02      4.82 o 
   0   0  11      231.51      231.97      9.85 o 
   1   0  11      435.88      443.46     13.72 o 
   2   0  11       71.71       81.75      5.86 o 
   3   0  11      376.47      385.65     15.79 o 
   4   0  11        0.87       10.72      5.61 o 
   5   0  11       94.83       78.35      7.33 o 
   6   0  11       14.92       24.95      7.70 o 
   7   0  11       49.18       58.07      7.10 o 
   8   0  11        2.64        6.53      2.42 o 
   9   0  11        5.92        5.08      2.56 o 
  -5   1  11       36.92       34.15      6.46 o 
  -4   1  11        1.33        5.38      2.16 o 
  -3   1  11       12.03       11.34      2.14 o 
  -2   1  11        0.94        2.77      1.89 o 
  -1   1  11        4.01        3.87      1.59 o 
   0   1  11       16.21        6.62      3.47 o 
   1   1  11       70.71       72.02      5.41 o 
   2   1  11       37.85       31.28      3.27 o 
   3   1  11       70.87       73.91      4.93 o 
   4   1  11      150.35      173.85      8.76 o 
   5   1  11        4.80        3.58      4.20 o 
   6   1  11       29.59       18.35      4.09 o 
   7   1  11        0.68       -5.64      5.64 o 
   8   1  11       17.37       14.83      5.57 o 
   9   1  11        0.20        6.84      4.15 o 
  10   1  11        0.41        2.44      7.07 o 
  -5   2  11        7.04       14.37      5.84 o 
  -4   2  11        2.60       -1.05      2.60 o 
  -3   2  11        0.07        2.44      2.36 o 
  -2   2  11       53.69       45.37      4.35 o 
  -1   2  11      263.10      276.61      9.62 o 
   0   2  11      131.25      138.13      6.86 o 
   1   2  11        6.27       10.75      2.33 o 
   2   2  11        3.46        3.44      1.98 o 
   3   2  11       19.50       24.27      3.11 o 
   4   2  11        0.25        4.92      1.23 o 
   5   2  11        5.02       10.30      3.18 o 
   6   2  11       11.29        8.55      2.44 o 
   7   2  11        2.68        7.02      3.58 o 
   8   2  11        7.43        5.47      2.04 o 
   9   2  11        0.47        4.31      4.93 o 
  10   2  11       15.21       16.72      3.87 o 
  -5   3  11       28.41       23.49      6.31 o 
  -4   3  11       27.96       22.74      4.13 o 
  -3   3  11      144.86      155.63      7.84 o 
  -2   3  11       64.52       63.96      4.95 o 
  -1   3  11        9.17        6.87      1.82 o 
   0   3  11        1.21        3.70      2.99 o 
   1   3  11      187.56      184.02      6.84 o 
   2   3  11       15.61       22.30      3.64 o 
   3   3  11      288.86      279.98      8.51 o 
   4   3  11       22.55       34.27      3.48 o 
   5   3  11        1.02        3.97      3.31 o 
   6   3  11       26.01       33.97      4.21 o 
   7   3  11       82.35       76.35      7.63 o 
   8   3  11      101.22      113.55      8.56 o 
   9   3  11        0.01        5.01      8.30 o 
  10   3  11        6.12        8.30      3.95 o 
  -5   4  11        7.71       10.00      5.35 o 
  -4   4  11       67.31       57.55      7.26 o 
  -3   4  11       69.58       70.46      5.82 o 
  -2   4  11       88.20       71.35      5.07 o 
  -1   4  11      151.81      160.49      7.43 o 
   0   4  11        5.46        4.55      1.10 o 
   1   4  11      152.56      160.29      7.78 o 
   2   4  11        0.00        8.14      1.90 o 
   3   4  11        4.32        5.30      3.43 o 
   4   4  11       56.48       62.58      4.47 o 
   5   4  11       60.73       76.40      5.63 o 
   6   4  11        7.15        5.72      3.58 o 
   7   4  11      271.05      254.28      9.46 o 
   8   4  11        6.40        8.85      4.07 o 
   9   4  11      108.19      123.27      8.93 o 
  10   4  11        2.86        6.60      3.32 o 
  -5   5  11        0.46        2.23      4.80 o 
  -4   5  11       18.42       16.58      3.24 o 
  -3   5  11        0.07        1.09      2.04 o 
  -2   5  11       12.15        7.43      3.09 o 
  -1   5  11      144.71      129.92      7.93 o 
   0   5  11      123.82      135.08      5.80 o 
   1   5  11      300.52      315.10     10.40 o 
   2   5  11       66.19       60.13      4.63 o 
   3   5  11      192.25      188.02      8.50 o 
   4   5  11       20.42       14.93      4.65 o 
   5   5  11       11.92        9.69      2.14 o 
   6   5  11       41.21       29.40      3.70 o 
   7   5  11       18.43       15.73      2.83 o 
   8   5  11       94.94       89.65      8.12 o 
   9   5  11        5.56        5.85      2.05 o 
  10   5  11        9.46        5.80      3.10 o 
  -5   6  11       12.83        8.87      4.65 o 
  -4   6  11       21.35       18.03      3.59 o 
  -3   6  11       55.78       48.24      5.03 o 
  -2   6  11       69.37       57.65      6.11 o 
  -1   6  11        8.34        6.73      1.40 o 
   0   6  11       73.18       67.22      4.46 o 
   1   6  11        0.04        2.76      1.84 o 
   2   6  11       83.16       82.79      5.10 o 
   3   6  11        9.64        6.37      2.96 o 
   4   6  11        0.09        1.89      2.43 o 
   5   6  11      157.42      165.93      7.43 o 
   6   6  11        1.10        2.22      1.85 o 
   7   6  11        2.18        5.27      2.30 o 
   8   6  11        2.57        1.35      3.16 o 
   9   6  11       18.45       17.93      3.92 o 
  10   6  11        1.08        4.18      3.50 o 
  -5   7  11        0.21        2.89      7.77 o 
  -4   7  11       28.19       23.49      3.67 o 
  -3   7  11       55.01       45.57      4.21 o 
  -2   7  11       43.98       52.30      4.31 o 
  -1   7  11       31.34       40.56      4.10 o 
   0   7  11        1.34        4.97      1.67 o 
   1   7  11      126.92      128.52      5.96 o 
   2   7  11       80.62       83.28      4.89 o 
   3   7  11       31.09       28.33      3.07 o 
   4   7  11        2.90        5.66      2.09 o 
   5   7  11        2.26        3.82      2.24 o 
   6   7  11       29.13       40.31      3.95 o 
   7   7  11        0.25        1.76      1.99 o 
   8   7  11       41.29       39.62      4.55 o 
   9   7  11       18.68       15.41      3.01 o 
  10   7  11       11.37        2.96      3.20 o 
  -5   8  11       17.56        7.62      6.10 o 
  -4   8  11        5.85       13.25      6.13 o 
  -3   8  11        0.59        7.28      3.02 o 
  -2   8  11       16.58       13.30      4.35 o 
  -1   8  11        0.30        3.04      1.67 o 
   0   8  11       30.95       18.70      2.51 o 
   1   8  11       25.40       24.08      3.48 o 
   2   8  11      155.86      161.43      7.03 o 
   3   8  11       18.44       27.01      3.74 o 
   4   8  11      136.39      140.91      7.22 o 
   5   8  11        2.52        1.85      1.64 o 
   6   8  11       15.46       15.16      3.08 o 
   7   8  11        0.07        4.01      1.44 o 
   8   8  11        1.40        6.86      1.87 o 
   9   8  11       15.65       17.11      6.16 o 
  -5   9  11        0.33        5.29      5.65 o 
  -4   9  11        0.00        5.72      3.16 o 
  -3   9  11       22.47       21.79      4.13 o 
  -2   9  11       36.04       42.92      5.53 o 
  -1   9  11       17.63       11.39      2.71 o 
   0   9  11        0.53        1.10      2.24 o 
   1   9  11      518.23      519.99     12.85 o 
   2   9  11      178.69      179.29      8.15 o 
   3   9  11      822.89      926.36     20.94 o 
   4   9  11        4.07       10.39      2.36 o 
   5   9  11      306.16      292.95     10.31 o 
   6   9  11        3.01        5.46      1.34 o 
   7   9  11       13.11       13.07      2.77 o 
   8   9  11        7.44       16.24      6.91 o 
   9   9  11        6.99       -0.65      5.40 o 
  -4  10  11        0.10        2.58      5.52 o 
  -3  10  11        8.55       11.33      2.84 o 
  -2  10  11       18.92       25.55      6.62 o 
  -1  10  11       17.29       23.77      7.74 o 
   0  10  11        0.26        7.33      2.96 o 
   1  10  11       80.20       65.08      5.49 o 
   2  10  11      341.09      325.50     16.18 o 
   3  10  11        0.10        1.40      2.35 o 
   4  10  11       89.01       89.53      6.87 o 
   5  10  11        0.71        5.69      1.66 o 
   6  10  11      178.96      167.17     12.89 o 
   7  10  11       11.08       13.22      4.98 o 
   8  10  11        1.55       13.70      6.99 o 
  -4  11  11        0.11        1.86      4.13 o 
  -3  11  11        0.17        7.69      3.83 o 
  -2  11  11        9.42       11.62      2.97 o 
  -1  11  11      106.60      114.28     10.17 o 
   0  11  11      146.08      152.64      9.84 o 
   1  11  11       51.11       44.46      6.86 o 
   2  11  11      103.23      106.69      6.29 o 
   3  11  11       14.82       10.72      4.90 o 
   4  11  11        0.00        5.18      1.91 o 
   5  11  11       17.19       15.30      2.22 o 
   6  11  11        0.90        5.57      5.49 o 
   7  11  11       16.87       22.68      5.22 o 
   8  11  11       26.72       54.56     10.27 o 
  -3  12  11        2.39        5.85      2.82 o 
  -2  12  11        6.49       10.15      3.19 o 
  -1  12  11        0.25        5.91      2.74 o 
   0  12  11        5.79        8.01      3.46 o 
   1  12  11       24.38       18.99      3.14 o 
   2  12  11        5.20        8.59      4.10 o 
   3  12  11        5.62        6.84      2.01 o 
   4  12  11        0.39        4.47      2.87 o 
   5  12  11       58.82       49.76     20.44 o 
   6  12  11       16.35       19.71      7.34 o 
   7  12  11        0.17       13.17      8.82 o 
  -2  13  11        7.33        9.86      4.21 o 
  -1  13  11       27.94       40.84      7.52 o 
   0  13  11       57.14       53.37      6.34 o 
   1  13  11        3.30        5.18      3.05 o 
   2  13  11       11.19        4.92      4.30 o 
   3  13  11        6.21        8.94      3.08 o 
   4  13  11        6.37        4.78      5.10 o 
   5  13  11        0.14       13.44      5.19 o 
   6  13  11        2.86       13.10      6.83 o 
  -1  14  11       84.62       98.99     10.27 o 
   0  14  11       77.15       84.24      9.85 o 
   1  14  11       18.02       22.44      7.61 o 
   2  14  11        1.78        1.25      3.18 o 
   3  14  11        0.21        9.85      5.12 o 
   4  14  11        3.30        1.59      3.06 o 
   5  14  11        0.64       -3.02      7.19 o 
   2  15  11       14.13       17.97      4.57 o 
   0  -5  12       93.72      110.88     12.21 o 
   1  -5  12       38.05       46.36      6.92 o 
   2  -5  12      121.41      129.00     11.46 o 
   3  -5  12        2.53        8.08      3.92 o 
   4  -5  12        3.51        4.00      8.95 o 
   5  -5  12        2.71        6.01      3.76 o 
  -1  -4  12        6.71       11.14      3.75 o 
   0  -4  12       23.71       29.29      7.71 o 
   1  -4  12        0.60       10.12      3.95 o 
   2  -4  12       36.77       49.85      7.39 o 
   3  -4  12       35.80       30.75      9.94 o 
   4  -4  12       25.49       24.06      7.90 o 
   5  -4  12        0.12        6.65      3.61 o 
   6  -4  12        3.19       -2.38      4.43 o 
   7  -4  12        5.08       11.13      4.58 o 
  -2  -3  12       16.24       14.91      5.65 o 
  -1  -3  12       23.76       26.79      4.53 o 
   0  -3  12      133.50      157.29     12.09 o 
   1  -3  12       44.70       41.17      8.12 o 
   2  -3  12        8.40       11.26      3.95 o 
   3  -3  12        1.73        7.61      2.91 o 
   4  -3  12        9.88        6.88      3.49 o 
   5  -3  12        5.04       10.48      3.55 o 
   6  -3  12        7.35       11.33      3.71 o 
   7  -3  12        4.06        5.37      4.57 o 
   8  -3  12        0.12        1.33      2.85 o 
  -3  -2  12        7.43        3.51      2.54 o 
  -2  -2  12       49.48       57.93      8.29 o 
  -1  -2  12        0.27        2.31      1.76 o 
   0  -2  12       10.01       11.62      3.74 o 
   1  -2  12       35.92       31.84      6.15 o 
   2  -2  12       10.38       12.18      3.67 o 
   3  -2  12        3.28       -0.19      5.73 o 
   4  -2  12       46.43       42.76      6.55 o 
   5  -2  12       17.13       24.62     10.13 o 
   6  -2  12        6.05        8.34      3.86 o 
   7  -2  12        0.40        9.63      4.02 o 
   8  -2  12        0.22        8.58      2.62 o 
  -3  -1  12        2.53        1.49      2.97 o 
  -2  -1  12       18.15       13.77      3.77 o 
  -1  -1  12       13.77       19.23      4.36 o 
   0  -1  12        5.57        5.13      2.27 o 
   1  -1  12       33.84       27.36      5.61 o 
   2  -1  12      154.23      157.85     10.12 o 
   3  -1  12       17.66       11.57      3.93 o 
   4  -1  12      301.89      315.92     14.08 o 
   5  -1  12        4.01        8.97      3.03 o 
   6  -1  12      324.82      353.15     15.94 o 
   7  -1  12        0.21        3.79      8.43 o 
   8  -1  12       13.72       13.10      4.27 o 
   9  -1  12        2.10        9.42      3.77 o 
  -4   0  12       29.67       33.96      8.99 o 
  -3   0  12        3.89        8.99      4.35 o 
  -2   0  12       75.56       84.22      6.88 o 
  -1   0  12        0.22        2.23      2.99 o 
   0   0  12      239.24      226.45     15.61 o 
   1   0  12       21.65       17.08      3.97 o 
   2   0  12       45.39       40.51      6.64 o 
   3   0  12      677.60      731.76     20.77 o 
   4   0  12      142.14      138.63      9.99 o 
   5   0  12      333.68      377.06     16.76 o 
   6   0  12       10.75       13.22      4.62 o 
   7   0  12      115.49      103.11      9.13 o 
   8   0  12       17.04        8.62      3.71 o 
   9   0  12        0.74        6.41      3.51 o 
  -4   1  12        0.91        6.56      3.95 o 
  -3   1  12       59.10       65.70      5.21 o 
  -2   1  12        3.53        0.70      2.59 o 
  -1   1  12        0.86        0.06      2.24 o 
   0   1  12      110.04      118.85      6.82 o 
   1   1  12       21.97       15.82      3.46 o 
   2   1  12        0.34        7.31      3.55 o 
   3   1  12      187.60      196.21     10.88 o 
   4   1  12        1.97        6.23      3.16 o 
   5   1  12      197.56      236.54     12.58 o 
   6   1  12       25.81       19.40      5.35 o 
   7   1  12        7.45       10.48      7.32 o 
   8   1  12        0.86        0.32      4.04 o 
   9   1  12        0.19        6.87      3.58 o 
  -4   2  12        0.28        4.51      2.94 o 
  -3   2  12        1.64        7.00      3.66 o 
  -2   2  12       19.50       19.94      3.58 o 
  -1   2  12       42.77       44.82      4.61 o 
   0   2  12       34.92       39.62      5.66 o 
   1   2  12      208.31      205.08     11.82 o 
   2   2  12       52.00       57.23      5.77 o 
   3   2  12       14.85       19.34      4.93 o 
   4   2  12       13.00       11.48      3.66 o 
   5   2  12        0.93        1.47      3.88 o 
   6   2  12        3.06        4.75      2.74 o 
   7   2  12        0.00        4.36      4.36 o 
   8   2  12        1.01        3.89      2.26 o 
   9   2  12        0.00        1.55      3.85 o 
  -5   3  12        2.12        6.67      3.71 o 
  -4   3  12        4.01        3.93      2.38 o 
  -3   3  12       52.36       71.85      6.00 o 
  -2   3  12       19.03       11.59      6.01 o 
  -1   3  12       69.37       59.57      5.23 o 
   0   3  12       13.94       14.62      2.81 o 
   1   3  12       19.29       17.21      3.02 o 
   2   3  12        4.12        4.06      2.06 o 
   3   3  12      124.84      130.06     11.28 o 
   4   3  12       14.78       14.50      2.49 o 
   5   3  12       37.09       37.18      4.39 o 
   6   3  12        6.20        4.79      1.77 o 
   7   3  12       21.91       17.30      4.61 o 
   8   3  12        3.85        7.36      5.07 o 
   9   3  12        0.13        9.21      5.88 o 
  10   3  12       11.22       10.29      3.62 o 
  -5   4  12       24.08       20.47      7.08 o 
  -4   4  12        0.22        6.85      2.38 o 
  -3   4  12       26.93       34.07      5.57 o 
  -2   4  12      167.41      168.13      7.81 o 
  -1   4  12        1.35        2.38      1.61 o 
   0   4  12       33.96       26.37      3.58 o 
   1   4  12       44.29       50.82      6.08 o 
   2   4  12      106.20      101.36      5.62 o 
   3   4  12      141.40      150.34      9.21 o 
   4   4  12        0.26        6.18      1.77 o 
   5   4  12        1.27        9.79      2.34 o 
   6   4  12        2.14        7.38      2.36 o 
   7   4  12       43.31       51.49      6.90 o 
   8   4  12       22.74       16.33      4.08 o 
   9   4  12       35.90       25.81      4.51 o 
  10   4  12        1.68       11.23      3.61 o 
  -5   5  12        0.11        3.94      5.21 o 
  -4   5  12        2.01        1.34      3.27 o 
  -3   5  12        0.24        4.13      2.38 o 
  -2   5  12        3.88        3.93      1.91 o 
  -1   5  12       18.39        7.14      2.22 o 
   0   5  12        5.58        7.45      2.49 o 
   1   5  12       16.25       13.48      4.79 o 
   2   5  12        1.03        8.69      2.28 o 
   3   5  12       36.61       46.73      4.89 o 
   4   5  12       34.84       39.48      4.48 o 
   5   5  12       16.35       14.42      2.59 o 
   6   5  12       16.98       15.58      2.72 o 
   7   5  12        3.25        4.59      2.61 o 
   8   5  12      106.28      100.64     12.18 o 
   9   5  12        0.06        4.61      2.68 o 
  10   5  12        7.70        7.96      2.56 o 
  -5   6  12       43.67       42.35     10.38 o 
  -4   6  12       16.22       14.77      6.02 o 
  -3   6  12       13.58        8.82      2.50 o 
  -2   6  12       44.05       26.91      3.41 o 
  -1   6  12       62.22       59.25      5.39 o 
   0   6  12        1.67        3.47      2.23 o 
   1   6  12        0.11        4.03      1.81 o 
   2   6  12        0.31        4.50      2.30 o 
   3   6  12        4.82       12.54     58.97 o 
   4   6  12        0.86        6.33      2.15 o 
   5   6  12        2.58       12.67      2.90 o 
   6   6  12       22.68       27.25      4.73 o 
   7   6  12        6.27        5.87      2.37 o 
   8   6  12       11.45        9.37      2.03 o 
   9   6  12        0.09        6.11      3.80 o 
  -5   7  12        8.31       10.45      4.70 o 
  -4   7  12        6.44        5.02      6.48 o 
  -3   7  12        1.38        5.30      2.46 o 
  -2   7  12       43.50       51.67      8.38 o 
  -1   7  12       63.68       64.19      5.80 o 
   0   7  12       70.58       69.48      5.47 o 
   1   7  12      180.13      183.70      7.55 o 
   2   7  12       11.16       11.35      2.30 o 
   3   7  12       76.02       95.84      6.64 o 
   4   7  12        9.10       10.31      2.41 o 
   5   7  12       43.64       39.26      5.46 o 
   6   7  12        8.19        9.21      2.52 o 
   7   7  12       13.86        9.48      2.35 o 
   8   7  12       38.16       39.89      6.37 o 
   9   7  12        1.63        4.31      2.67 o 
  -4   8  12        0.07       -4.85      6.63 o 
  -3   8  12       16.23       20.03      3.16 o 
  -2   8  12        4.57        4.64      1.94 o 
  -1   8  12       56.04       62.19      5.20 o 
   0   8  12       51.64       55.72      5.11 o 
   1   8  12        0.67        4.06      2.20 o 
   2   8  12        3.12        7.75      4.32 o 
   3   8  12       19.99       24.26      3.29 o 
   4   8  12      624.31      647.04     22.39 o 
   5   8  12       17.11       20.52      3.23 o 
   6   8  12       37.81       35.16      3.79 o 
   7   8  12       15.07       13.16      2.09 o 
   8   8  12       69.49       65.66      6.35 o 
   9   8  12        7.71       11.80      4.54 o 
  -4   9  12        2.07        6.42      2.08 o 
  -3   9  12        0.19        3.39      3.02 o 
  -2   9  12       15.92       20.39      6.56 o 
  -1   9  12       42.29       39.59      5.98 o 
   0   9  12       27.40       20.53      4.15 o 
   1   9  12       16.89       13.12      5.08 o 
   2   9  12        5.25        4.36      1.96 o 
   3   9  12      328.56      348.28     13.38 o 
   4   9  12        9.90        8.78      2.22 o 
   5   9  12      289.76      306.71      9.24 o 
   6   9  12        0.99        3.15      1.71 o 
   7   9  12       98.10       93.70     17.20 o 
   8   9  12        0.00       -0.28      6.52 o 
   9   9  12        0.50       -0.70      6.26 o 
  -4  10  12        9.02        7.21      2.88 o 
  -3  10  12        0.29        3.35      6.05 o 
  -2  10  12        8.63        7.50      2.76 o 
  -1  10  12       13.21       10.59      2.87 o 
   0  10  12       24.95       26.47      3.26 o 
   1  10  12        1.01        3.37      2.24 o 
   2  10  12        0.05        0.49      1.72 o 
   3  10  12       26.69       31.85      8.00 o 
   4  10  12      176.24      164.62      7.05 o 
   5  10  12        3.70        7.10      1.91 o 
   6  10  12      206.73      195.76     12.80 o 
   7  10  12        1.11       10.87      4.56 o 
   8  10  12        7.54        4.14      4.59 o 
  -3  11  12        1.29        3.13      8.77 o 
  -2  11  12        6.43       11.02      3.10 o 
  -1  11  12       16.53       13.98      3.79 o 
   0  11  12       80.51       62.78      8.88 o 
   1  11  12       11.93       15.03     11.00 o 
   2  11  12      109.28      111.43      6.70 o 
   3  11  12       92.92       79.18      6.61 o 
   4  11  12       36.00       30.26      4.45 o 
   5  11  12       44.40       35.69      4.15 o 
   6  11  12        9.54        7.61      2.29 o 
   7  11  12        2.17        6.19      2.33 o 
   8  11  12        0.35       -3.98      6.57 o 
  -2  12  12        0.46        4.38      2.81 o 
  -1  12  12        1.48        4.27      3.32 o 
   0  12  12       57.86       70.80      7.61 o 
   1  12  12        1.52        7.95      2.18 o 
   2  12  12      106.91       93.58      6.92 o 
   3  12  12        0.87        3.15      3.63 o 
   4  12  12       16.93       10.51      4.53 o 
   5  12  12        0.92        5.54      2.39 o 
   6  12  12        0.61       -1.31      6.52 o 
   7  12  12       23.09       16.17      7.19 o 
  -2  13  12        0.79        9.25      4.72 o 
  -1  13  12       31.94       15.86      3.98 o 
   0  13  12       23.90       18.71      5.10 o 
   1  13  12       20.01       28.88      5.81 o 
   2  13  12        0.00        5.32      2.59 o 
   3  13  12        4.65       13.35      3.21 o 
   4  13  12        0.78        1.62      7.07 o 
   5  13  12        0.30       -6.83      6.83 o 
   6  13  12       11.87        8.96      4.93 o 
   0  14  12       27.33       23.38      6.84 o 
   1  14  12       43.73       43.39      5.72 o 
   2  14  12        7.06        6.80      2.17 o 
   3  14  12       11.67       10.51      5.89 o 
   4  14  12        4.35       15.42      6.05 o 
   1  -4  13        3.30        2.92      7.46 o 
   2  -4  13        9.12       10.46      6.88 o 
   3  -4  13        2.18        7.69      2.59 o 
   4  -4  13        0.40        7.90      2.85 o 
   5  -4  13        6.23        7.84      4.24 o 
  -1  -3  13       45.63       37.94     10.13 o 
   0  -3  13        5.55        9.70      3.57 o 
   1  -3  13        2.47       -2.23      4.26 o 
   2  -3  13       89.81      110.63     21.66 o 
   3  -3  13        1.72        3.44      6.63 o 
   4  -3  13       30.80       26.78      6.32 o 
   5  -3  13        6.50        5.82      3.13 o 
   6  -3  13        1.19        7.00      3.46 o 
  -2  -2  13       41.42       45.10      6.90 o 
  -1  -2  13        7.94        6.46      3.21 o 
   0  -2  13       57.69       73.48      8.05 o 
   1  -2  13        1.25        1.53      2.85 o 
   2  -2  13        7.62       13.26      3.24 o 
   3  -2  13        0.01        6.34      2.85 o 
   4  -2  13        0.01       16.08      5.11 o 
   5  -2  13       12.39       15.49      4.17 o 
   6  -2  13        0.09        3.65      5.77 o 
   7  -2  13        6.39        3.61      3.74 o 
  -2  -1  13       15.06       16.10      4.18 o 
  -1  -1  13       25.37       11.94      2.54 o 
   0  -1  13        6.90       10.77      3.30 o 
   1  -1  13        2.27        4.76      4.19 o 
   2  -1  13       25.23       43.82     10.43 o 
   3  -1  13       20.82       21.71      6.09 o 
   4  -1  13       92.86       98.79      9.12 o 
   5  -1  13        0.01       -0.20      6.50 o 
   6  -1  13      123.73      132.36     10.78 o 
   7  -1  13        3.60        8.34      2.94 o 
   8  -1  13       32.60       38.41      6.87 o 
  -3   0  13        7.23        7.92      3.30 o 
  -2   0  13        1.39        4.84      3.26 o 
  -1   0  13       15.56       11.80      3.39 o 
   0   0  13        8.52       11.37      3.48 o 
   1   0  13        0.62        4.76      2.88 o 
   2   0  13       31.40       27.37      4.63 o 
   3   0  13        0.49        6.16      2.49 o 
   4   0  13       78.03       78.45      9.23 o 
   5   0  13      350.05      367.46     21.62 o 
   6   0  13       46.57       37.01      7.54 o 
   7   0  13      113.31      104.13      9.71 o 
   8   0  13        0.66        4.73      3.35 o 
  -3   1  13        8.24        9.44      6.92 o 
  -2   1  13       15.51       11.46      3.47 o 
  -1   1  13       57.91       66.57      6.85 o 
   0   1  13        1.92        5.08      2.60 o 
   1   1  13       32.58       44.79      6.52 o 
   2   1  13       72.67       85.94     12.77 o 
   3   1  13      259.13      270.75     12.78 o 
   4   1  13       57.97       53.67      7.69 o 
   5   1  13      137.93      157.30     12.95 o 
   6   1  13      107.46      110.48      9.50 o 
   7   1  13        1.34        3.78      2.95 o 
   8   1  13        5.65        7.72      2.72 o 
   9   1  13        4.25        2.82      6.42 o 
  -4   2  13       11.90       13.56      6.95 o 
  -3   2  13       53.01       49.85      6.69 o 
  -2   2  13       17.79       21.12      3.95 o 
  -1   2  13        6.10       11.21      2.91 o 
   0   2  13       18.97       13.23      3.98 o 
   1   2  13       88.13       97.08      8.77 o 
   2   2  13       30.05       29.89     11.96 o 
   3   2  13      183.71      213.94     11.99 o 
   4   2  13        0.05        9.88      4.19 o 
   5   2  13       13.80       18.58      4.72 o 
   6   2  13        9.62       12.97      3.45 o 
   7   2  13       18.26        9.85      3.59 o 
   8   2  13        0.17        3.90      9.86 o 
   9   2  13        4.67        7.98      2.85 o 
  -4   3  13       17.23       15.43      5.21 o 
  -3   3  13        9.39       14.04      3.67 o 
  -2   3  13        0.00        0.99      2.46 o 
  -1   3  13        4.08        4.88      2.19 o 
   0   3  13       12.86        9.17      2.44 o 
   1   3  13        7.26        7.53      3.57 o 
   2   3  13       13.36       14.61      3.36 o 
   3   3  13        1.42        1.44      2.62 o 
   4   3  13        5.95        7.24      3.44 o 
   5   3  13        1.62        6.19      3.60 o 
   6   3  13       74.42       86.19      7.84 o 
   7   3  13        0.00        2.03      3.35 o 
   8   3  13        1.79        0.63      2.89 o 
   9   3  13        1.07       -1.36      4.06 o 
  -4   4  13       12.15        8.04      8.40 o 
  -3   4  13       50.94       51.48      6.65 o 
  -2   4  13        7.92       13.05      3.22 o 
  -1   4  13        3.64        1.14      2.87 o 
   0   4  13      111.46       96.35      6.36 o 
   1   4  13        1.11        2.62      3.89 o 
   2   4  13       27.18       17.21      7.69 o 
   3   4  13       28.27       30.39      4.70 o 
   4   4  13       28.51       23.68      5.38 o 
   5   4  13        1.43        9.38      3.87 o 
   6   4  13       90.86       94.94      8.40 o 
   7   4  13       17.23       18.59     10.58 o 
   8   4  13        0.15        6.22      7.41 o 
   9   4  13        1.14        8.10      3.17 o 
  -4   5  13       10.50       10.77      4.28 o 
  -3   5  13       77.05       70.44      7.51 o 
  -2   5  13        6.84       10.98      2.92 o 
  -1   5  13        3.55        4.17      2.52 o 
   0   5  13        2.47        3.38      3.56 o 
   1   5  13      252.22      216.58     16.54 o 
   2   5  13      130.84      138.70      9.40 o 
   3   5  13      108.55      113.63      9.07 o 
   4   5  13        5.94        5.14      2.74 o 
   5   5  13       95.78       91.52     11.68 o 
   6   5  13        7.45       12.06      2.69 o 
   7   5  13        0.02       -1.78      4.28 o 
   8   5  13        5.30        9.95      3.06 o 
   9   5  13        0.66        6.43      3.33 o 
  -4   6  13        1.15       -2.85      7.24 o 
  -3   6  13       28.83       20.58      8.35 o 
  -2   6  13       36.66       38.01      4.67 o 
  -1   6  13        0.07       10.45      2.88 o 
   0   6  13        0.06        6.37      2.46 o 
   1   6  13      147.07      139.29      9.91 o 
   2   6  13      225.78      217.03     11.04 o 
   3   6  13        7.71        8.11      3.46 o 
   4   6  13       53.38       47.98      5.39 o 
   5   6  13        1.08        7.31      2.51 o 
   6   6  13       18.10       23.47      3.30 o 
   7   6  13        0.01        3.27      2.06 o 
   8   6  13        0.55        6.30      3.16 o 
   9   6  13        2.80        4.99      2.71 o 
  -4   7  13        2.65       15.15      7.19 o 
  -3   7  13        9.75        7.23      3.90 o 
  -2   7  13        7.17        8.28      4.54 o 
  -1   7  13       34.45       30.59      5.42 o 
   0   7  13       35.40       33.25      8.01 o 
   1   7  13       10.15        7.55      3.56 o 
   2   7  13        1.46       -0.52      5.06 o 
   3   7  13      185.84      191.33      8.66 o 
   4   7  13       10.70        7.00      2.92 o 
   5   7  13        4.31        1.96      2.92 o 
   6   7  13       11.28        8.44      1.91 o 
   7   7  13        4.89        6.43      2.09 o 
   8   7  13        0.12        4.77      2.75 o 
   9   7  13        0.23        0.21      4.45 o 
  -4   8  13        1.00       12.27      5.78 o 
  -3   8  13        8.96        8.22      3.72 o 
  -2   8  13       17.35       14.31      2.99 o 
  -1   8  13        9.00        5.58      3.72 o 
   0   8  13        6.88        6.63      3.00 o 
   1   8  13        9.89        5.58      6.07 o 
   2   8  13        1.25        4.15      6.76 o 
   3   8  13        4.30        6.80      4.24 o 
   4   8  13        5.09        7.74      5.32 o 
   5   8  13       12.47        7.61      2.07 o 
   6   8  13      173.95      180.10      7.98 o 
   7   8  13        0.22        4.01      1.61 o 
   8   8  13       77.68       91.80      7.87 o 
   9   8  13        5.46        9.61      5.55 o 
  -3   9  13       20.17       11.76      3.91 o 
  -2   9  13       32.05       35.91      6.37 o 
  -1   9  13       10.71       12.70      2.95 o 
   0   9  13       23.22       24.61      6.89 o 
   1   9  13        2.02        4.26      2.37 o 
   2   9  13        1.63        0.83      6.06 o 
   3   9  13       31.78       21.32      3.67 o 
   4   9  13       72.93       66.03      6.74 o 
   5   9  13      127.83      128.73      6.93 o 
   6   9  13       35.29       36.26      4.79 o 
   7   9  13      206.74      191.34     18.01 o 
   8   9  13        7.96       11.55      8.20 o 
  -3  10  13        7.67        3.89      2.64 o 
  -2  10  13        9.59        7.78      4.12 o 
  -1  10  13       12.46       21.31      5.26 o 
   0  10  13        0.01        6.86      3.04 o 
   1  10  13        1.81        7.56      3.10 o 
   2  10  13       19.37       15.13      8.33 o 
   3  10  13       10.59        8.03      2.11 o 
   4  10  13       63.23       68.03      5.81 o 
   5  10  13        0.11        1.51      3.42 o 
   6  10  13       55.30       43.89      7.40 o 
   7  10  13       22.29       16.44     15.23 o 
   8  10  13       55.51       54.37     11.05 o 
  -2  11  13        1.05        2.83      3.75 o 
  -1  11  13        1.41       -0.35      4.00 o 
   0  11  13        8.85        9.13      2.17 o 
   1  11  13       18.42       18.52      3.72 o 
   2  11  13        0.70       -3.03      3.79 o 
   3  11  13       24.87       23.22      4.47 o 
   4  11  13        1.67        1.80      2.38 o 
   5  11  13       23.65       15.83      3.47 o 
   6  11  13       22.18       16.50      3.34 o 
   7  11  13        4.15        7.81      5.56 o 
  -2  12  13        4.98       12.06      6.45 o 
  -1  12  13        0.53        6.02      2.68 o 
   0  12  13       13.38        5.91      3.07 o 
   1  12  13       83.68       74.39      8.18 o 
   2  12  13        4.59        3.88      6.17 o 
   3  12  13        0.00        4.91      2.95 o 
   4  12  13      122.39      128.94      8.74 o 
   5  12  13       39.51       44.27      9.20 o 
   6  12  13       19.79       22.84      6.47 o 
  -1  13  13        0.09        3.93      5.43 o 
   0  13  13       72.03       58.00      8.18 o 
   1  13  13       55.38       61.38      8.14 o 
   2  13  13       14.52       12.56      7.71 o 
   3  13  13       13.10        6.54      3.67 o 
   4  13  13        0.22       -1.49      3.26 o 
   5  13  13        2.85       12.56      5.54 o 
   1  14  13      130.31      142.07     20.26 o 
   2  14  13      100.00       97.30     10.17 o 
   3  14  13        2.91        6.20      3.35 o 
   2  -3  14        0.90       -0.79      4.89 o 
   3  -3  14        1.49        4.96      3.30 o 
   4  -3  14       58.53       60.33      9.02 o 
   5  -3  14        2.43        7.52      4.05 o 
   0  -2  14       22.87       15.02      4.50 o 
   1  -2  14        0.27        7.58      3.70 o 
   2  -2  14       55.84       62.55      9.37 o 
   3  -2  14        0.13        8.88      7.73 o 
   4  -2  14       27.54       20.37      5.66 o 
   5  -2  14       17.44       20.25      4.78 o 
   6  -2  14        0.24        4.62      8.48 o 
  -1  -1  14       20.28       16.53      4.57 o 
   0  -1  14        0.01        6.04      6.24 o 
   1  -1  14        2.10        7.20      5.29 o 
   2  -1  14       13.29       11.61      5.19 o 
   3  -1  14       24.31       29.87      4.66 o 
   4  -1  14        0.01        5.24      3.98 o 
   5  -1  14        4.54        9.20      4.67 o 
   6  -1  14       19.23       18.87      5.88 o 
   7  -1  14       15.35       21.00      4.39 o 
  -2   0  14        5.58        6.84      2.97 o 
  -1   0  14       44.03       45.83      7.08 o 
   0   0  14        0.04        1.95      6.07 o 
   1   0  14        1.81        5.90      2.81 o 
   2   0  14        7.70        5.60      2.59 o 
   3   0  14       96.61      112.52     21.21 o 
   4   0  14        6.34        8.02      3.10 o 
   5   0  14       24.26       16.67      3.96 o 
   6   0  14       55.19       60.98     13.35 o 
   7   0  14       52.51       52.73      8.00 o 
   8   0  14       11.53       10.95      4.40 o 
  -2   1  14       14.38       15.11      4.33 o 
  -1   1  14       63.05       56.82     10.27 o 
   0   1  14        4.95        3.40      3.87 o 
   1   1  14        1.65        3.74      2.24 o 
   2   1  14       10.81       11.24      3.26 o 
   3   1  14       14.98       10.66      3.96 o 
   4   1  14        7.19        8.52      2.70 o 
   5   1  14       79.15       71.48     10.35 o 
   6   1  14        2.62        1.76      3.65 o 
   7   1  14       39.10       50.44      8.43 o 
   8   1  14       33.76       24.18      8.38 o 
  -2   2  14       44.78       50.18     14.64 o 
  -1   2  14       21.64       17.72      5.19 o 
   0   2  14       76.31       69.74      7.83 o 
   1   2  14       28.32       35.10      9.45 o 
   2   2  14        0.24        3.34      4.34 o 
   3   2  14       65.87       85.75     15.98 o 
   4   2  14       16.45       13.69      7.75 o 
   5   2  14      157.12      192.96     12.33 o 
   6   2  14       16.59        9.49      2.84 o 
   7   2  14       11.64       24.91      6.38 o 
   8   2  14       20.70       15.49      6.49 o 
  -3   3  14        1.56        1.99      5.90 o 
  -2   3  14        9.19       10.49      3.25 o 
  -1   3  14       79.00       84.69      8.96 o 
   0   3  14      132.99      137.18     10.66 o 
   1   3  14       19.53       16.68      4.44 o 
   2   3  14       20.78       23.27      5.37 o 
   3   3  14       19.95       16.57      3.48 o 
   4   3  14        0.04        7.81      3.71 o 
   5   3  14        0.18       10.59      2.56 o 
   6   3  14        3.26       10.51      3.11 o 
   7   3  14        4.53       14.84      3.84 o 
   8   3  14        1.63        8.44      3.38 o 
  -3   4  14        0.44        3.26      3.13 o 
  -2   4  14        9.09       16.63      4.56 o 
  -1   4  14        9.08        9.11      4.67 o 
   0   4  14        5.64        8.19      3.70 o 
   1   4  14       21.72       36.83      8.66 o 
   2   4  14       49.74       42.43      6.66 o 
   3   4  14      143.19      151.53     10.20 o 
   4   4  14        2.33        5.08      1.85 o 
   5   4  14       18.70       17.34      3.28 o 
   6   4  14        0.45       -0.03      6.66 o 
   7   4  14        3.44        7.37      2.96 o 
   8   4  14       24.90       26.01      5.35 o 
   9   4  14        0.27        6.87      2.48 o 
  -3   5  14       34.10       16.99      7.94 o 
  -2   5  14        0.14        2.25      4.34 o 
  -1   5  14      177.67      181.87     11.60 o 
   0   5  14       33.54       31.50      8.46 o 
   1   5  14       40.71       26.67      6.34 o 
   2   5  14        8.98       10.58      3.59 o 
   3   5  14       43.13       35.56     10.09 o 
   4   5  14       64.87       45.69      6.23 o 
   5   5  14       56.94       53.96     11.32 o 
   6   5  14       14.34        8.56      2.66 o 
   7   5  14       77.87       79.72      8.29 o 
   8   5  14       19.21        8.76      3.67 o 
   9   5  14        9.45       13.86      3.43 o 
  -3   6  14       33.84       32.58      5.26 o 
  -2   6  14        4.28        5.34      2.45 o 
  -1   6  14       10.14       11.92      5.05 o 
   0   6  14       22.39       17.03      4.82 o 
   1   6  14       11.87       12.41      4.12 o 
   2   6  14       20.37       12.37      3.85 o 
   3   6  14       73.71       61.62      7.35 o 
   4   6  14       43.93       40.88      6.12 o 
   5   6  14        2.40        3.08      3.49 o 
   6   6  14        0.25        3.37      2.20 o 
   7   6  14       19.87        8.27      3.24 o 
   8   6  14        4.20        6.10      3.64 o 
   9   6  14        1.57        1.93      3.80 o 
  -3   7  14       23.43       11.07      3.14 o 
  -2   7  14        3.79       12.58      5.86 o 
  -1   7  14        0.77        4.46      3.93 o 
   0   7  14        9.91        9.95      5.54 o 
   1   7  14       30.32       15.32      3.33 o 
   2   7  14        9.61        6.83      3.09 o 
   3   7  14       47.94       39.78     10.28 o 
   4   7  14       27.18       34.26      6.47 o 
   5   7  14       50.07       48.47      8.05 o 
   6   7  14       31.50       35.41      5.93 o 
   7   7  14       28.89       22.42      4.90 o 
   8   7  14        0.28       12.05      3.98 o 
  -3   8  14       10.90       15.75      4.64 o 
  -2   8  14        0.59        8.66      3.09 o 
  -1   8  14        0.14        3.58      4.58 o 
   0   8  14       63.56       59.00      7.09 o 
   1   8  14        5.19        0.70      2.38 o 
   2   8  14       16.92        8.39      1.89 o 
   3   8  14        7.03        7.68      2.33 o 
   4   8  14       24.45       33.25      5.33 o 
   5   8  14        8.53        9.19      3.43 o 
   6   8  14        1.50       -0.07      2.36 o 
   7   8  14        8.44        7.03      2.01 o 
   8   8  14        0.24        4.44      4.84 o 
  -2   9  14        0.05        0.56      4.61 o 
  -1   9  14       20.26       15.22      3.23 o 
   0   9  14        2.86       11.21      4.39 o 
   1   9  14        5.60        6.32      2.43 o 
   2   9  14       36.46       35.07      6.38 o 
   3   9  14        6.72        3.43      5.59 o 
   4   9  14       15.84       14.00      3.02 o 
   5   9  14       29.55       24.80      4.71 o 
   6   9  14       50.03       43.31      3.86 o 
   7   9  14       22.75        9.30      6.08 o 
   8   9  14       69.73       80.90     15.94 o 
  -2  10  14        1.50        8.34      4.45 o 
  -1  10  14        1.53        7.60      4.56 o 
   0  10  14        2.04        2.48      4.46 o 
   1  10  14        1.66        5.44      2.56 o 
   2  10  14       39.08       41.24      6.22 o 
   3  10  14        3.29        8.21      2.10 o 
   4  10  14        0.47        4.89      2.82 o 
   5  10  14       38.19       37.94      5.57 o 
   6  10  14        0.19        9.22      2.97 o 
   7  10  14       87.01      111.86     16.72 o 
  -1  11  14        7.44        7.80      7.76 o 
   0  11  14        1.77        5.93      2.93 o 
   1  11  14       11.25        9.69      3.32 o 
   2  11  14       28.85       35.74      5.36 o 
   3  11  14        6.50        9.65      4.76 o 
   4  11  14        8.39        7.83      2.07 o 
   5  11  14       10.14       16.66      4.09 o 
   6  11  14        3.10       -0.08      4.06 o 
   7  11  14        0.10       -6.50      6.56 o 
  -1  12  14        1.41       11.43      4.04 o 
   0  12  14        0.42       -1.67      4.02 o 
   1  12  14        1.30        9.66      3.00 o 
   2  12  14       17.78       11.54      3.83 o 
   3  12  14        1.32        8.64      6.48 o 
   4  12  14        1.24        3.95      3.88 o 
   5  12  14        7.61        6.21      3.27 o 
   6  12  14       43.76       58.73     12.58 o 
   1  13  14       19.35       21.67      4.91 o 
   2  13  14        0.20        1.81     12.25 o 
   3  13  14        0.21        4.14      8.90 o 
   4  13  14       10.31        5.96      3.47 o 
   1  -1  15       10.02       11.67      3.79 o 
   2  -1  15        4.22        7.56      3.44 o 
   3  -1  15       24.69       23.67      5.20 o 
   4  -1  15        0.32        7.25      4.15 o 
   5  -1  15        1.59       12.11      5.69 o 
   0   0  15        1.06       10.43      3.66 o 
   1   0  15       43.17       50.47      8.01 o 
   2   0  15        7.31        8.16      3.91 o 
   3   0  15        0.95        7.09      3.36 o 
   4   0  15        0.11        8.99      4.51 o 
   5   0  15        3.53        6.88      6.09 o 
   6   0  15       40.31       32.91      5.17 o 
  -1   1  15       10.30        9.06      4.39 o 
   0   1  15       36.08       40.79      6.12 o 
   1   1  15        5.31        5.62      3.26 o 
   2   1  15       45.07       45.09      7.24 o 
   3   1  15       23.56       24.72      4.85 o 
   4   1  15       59.43       50.95      6.85 o 
   5   1  15        0.22        3.74      8.09 o 
   6   1  15        2.42        9.78      4.23 o 
   7   1  15       14.14        8.83      3.53 o 
  -1   2  15       44.95       46.63      8.04 o 
   0   2  15       23.27       24.76      5.65 o 
   1   2  15       18.94       13.08      4.01 o 
   2   2  15        0.28       10.25      6.47 o 
   3   2  15        5.92       12.81      3.41 o 
   4   2  15       13.32       16.48      4.04 o 
   5   2  15       45.79       50.50      8.00 o 
   6   2  15        2.21        5.25      5.53 o 
   7   2  15       18.13       11.15      7.50 o 
  -1   3  15        0.24        8.03      3.60 o 
   0   3  15       24.25       12.82      4.39 o 
   1   3  15        1.07       -1.29      4.74 o 
   2   3  15       14.21       12.14      4.11 o 
   3   3  15        3.92        1.98      4.58 o 
   4   3  15       53.46       52.52     10.65 o 
   5   3  15       15.74       16.52      4.65 o 
   6   3  15        2.27        3.92      2.89 o 
   7   3  15        0.09        4.07      3.81 o 
   8   3  15       16.47       10.82      3.26 o 
  -2   4  15        0.08        6.75      3.94 o 
  -1   4  15        1.45        6.53      3.42 o 
   0   4  15       16.70        6.57      5.62 o 
   1   4  15        3.73        8.11      3.65 o 
   2   4  15        4.89       11.23      3.48 o 
   3   4  15        1.27        2.03      5.00 o 
   4   4  15       15.35       20.72      6.48 o 
   5   4  15      153.90      168.93     12.10 o 
   6   4  15        1.80        5.49      3.02 o 
   7   4  15        2.04        6.61      4.31 o 
   8   4  15        0.16        7.44      2.92 o 
  -2   5  15        6.01        7.92      3.98 o 
  -1   5  15        0.13        6.91      3.63 o 
   0   5  15       38.68       33.02      7.35 o 
   1   5  15       42.94       33.52      5.61 o 
   2   5  15        0.47       11.78      5.02 o 
   3   5  15        1.24        7.60      3.27 o 
   4   5  15        7.28       15.38      3.79 o 
   5   5  15        9.11       10.52      3.15 o 
   6   5  15       48.16       28.06     12.95 o 
   7   5  15        0.67        7.40      5.79 o 
   8   5  15        4.00        4.54      3.84 o 
  -2   6  15        0.29        3.76      2.32 o 
  -1   6  15       60.38       69.94      8.54 o 
   0   6  15       32.32       34.51      6.37 o 
   1   6  15        0.10        7.67      4.50 o 
   2   6  15        4.20        2.42      4.67 o 
   3   6  15        0.58        0.18      5.10 o 
   4   6  15       14.47       14.63      4.12 o 
   5   6  15       20.53       16.23      4.06 o 
   6   6  15       28.17       19.30      3.76 o 
   7   6  15       13.89        7.82      3.59 o 
   8   6  15        0.26        9.81      4.42 o 
  -2   7  15       11.30        8.90      3.06 o 
  -1   7  15        0.64       -0.58      4.09 o 
   0   7  15        0.59        2.38      2.93 o 
   1   7  15        0.33       10.47      3.74 o 
   2   7  15       29.86       31.53      6.81 o 
   3   7  15       49.10       48.66      9.35 o 
   4   7  15       39.23       51.82      8.76 o 
   5   7  15       42.44       33.60     14.81 o 
   6   7  15        3.70       10.00      3.36 o 
   7   7  15       18.57       16.99      9.19 o 
   8   7  15       14.49       14.20      4.11 o 
  -2   8  15        4.71        4.23      2.98 o 
  -1   8  15        7.23        5.40      3.91 o 
   0   8  15        0.00        5.36      3.51 o 
   1   8  15       45.16       42.55      8.32 o 
   2   8  15       29.61       27.52      5.11 o 
   3   8  15        1.57        4.01      2.78 o 
   4   8  15        0.10       12.46      3.41 o 
   5   8  15       13.99        4.98      7.58 o 
   6   8  15       24.59       34.41      6.74 o 
   7   8  15        7.26        6.22      4.23 o 
  -1   9  15        5.74        7.17      3.12 o 
   0   9  15       31.15       18.80      8.46 o 
   1   9  15       23.94       27.14      5.25 o 
   2   9  15       13.32       23.25      4.88 o 
   3   9  15        0.05        3.51      2.72 o 
   4   9  15        0.34        4.55      2.94 o 
   5   9  15        8.00        8.42      3.68 o 
   6   9  15        4.00        7.01      3.34 o 
   7   9  15       10.03       16.84      6.97 o 
  -1  10  15        0.38       -1.64      7.44 o 
   0  10  15       26.09       29.08      4.68 o 
   1  10  15        7.11        9.57      3.68 o 
   2  10  15        2.42        6.22      3.99 o 
   3  10  15       15.78       12.62      3.95 o 
   4  10  15        1.67        7.27      4.38 o 
   5  10  15       42.68       45.43      6.64 o 
   6  10  15        0.16        6.32      3.33 o 
   7  10  15       53.92       54.84     13.09 o 
   0  11  15       22.96       14.89      4.84 o 
   1  11  15        2.74        2.23      2.64 o 
   2  11  15        1.32        6.99      4.61 o 
   3  11  15        6.76       10.83      3.25 o 
   4  11  15        0.32        4.77      3.11 o 
   5  11  15        5.46        5.75      3.11 o 
   6  11  15        1.49        3.07      2.21 o 
   1  12  15       11.90        9.42      3.15 o 
   2  12  15       11.65        8.75      3.22 o 
   3  12  15        2.82       12.17      3.62 o 
   4  12  15       15.74       19.12      4.04 o 
   5  12  15        9.61       15.99      4.07 o 
   2   1  16       11.81        8.54      2.61 o 
   3   1  16        2.47       13.76      6.13 o 
   4   1  16       14.65       11.35      3.68 o 
   5   1  16        0.43        0.90      7.85 o 
   1   2  16      119.37      137.53     15.39 o 
   2   2  16       27.82       20.41      6.12 o 
   3   2  16       53.92       55.92     10.88 o 
   4   2  16        0.14        2.84      6.99 o 
   5   2  16        7.07        5.31      3.09 o 
   6   2  16        0.77        3.90      3.23 o 
   0   3  16        6.12        9.75      5.39 o 
   1   3  16        2.16        0.65      4.96 o 
   2   3  16        1.26        9.69      4.16 o 
   3   3  16        3.74        5.28      8.56 o 
   4   3  16       14.82        9.77      2.47 o 
   5   3  16        1.17        0.56      3.49 o 
   6   3  16        8.17        9.25      2.72 o 
   0   4  16        0.01       -0.50      4.11 o 
   1   4  16       18.80       16.84      5.03 o 
   2   4  16        0.01        5.05      2.70 o 
   3   4  16       50.63       54.94     10.35 o 
   4   4  16       22.56        9.30      4.24 o 
   5   4  16        0.00        5.36      3.19 o 
   6   4  16        0.04        6.72      3.62 o 
   7   4  16       12.60       17.14      5.34 o 
   0   5  16       16.98       12.16      4.26 o 
   1   5  16        2.48        2.08      3.92 o 
   2   5  16        3.29        1.68      7.92 o 
   3   5  16        5.10        9.04      2.79 o 
   4   5  16        7.60        1.67      6.28 o 
   5   5  16       27.73       31.32      5.18 o 
   6   5  16       86.30      101.96     11.86 o 
   7   5  16       27.20       20.99     11.41 o 
   0   6  16        1.80        8.20      5.17 o 
   1   6  16       18.93       25.39      6.61 o 
   2   6  16       10.53       10.44      3.25 o 
   3   6  16        6.41        2.04      9.38 o 
   4   6  16        3.34        4.01      2.75 o 
   5   6  16       14.58        9.19      3.01 o 
   6   6  16       49.42       53.97      6.94 o 
   7   6  16       10.35       10.22      9.95 o 
   0   7  16        7.07        8.34      3.21 o 
   1   7  16        0.42        2.90      4.76 o 
   2   7  16        4.90       12.77      4.87 o 
   3   7  16        7.16        5.28      2.62 o 
   4   7  16        5.74        7.30      2.63 o 
   5   7  16        1.76        7.44      2.67 o 
   6   7  16        0.39        7.44      3.54 o 
   7   7  16        0.90        4.79      2.89 o 
   0   8  16        3.28        6.44      3.71 o 
   1   8  16        0.21        4.29      3.69 o 
   2   8  16       37.29       37.17     10.34 o 
   3   8  16        0.08        5.48      6.64 o 
   4   8  16       12.09        6.47      6.36 o 
   5   8  16        9.17        6.85      5.07 o 
   6   8  16        4.43        6.26      5.48 o 
   0   9  16       30.67       23.86      6.60 o 
   1   9  16       11.67       10.60      4.62 o 
   2   9  16        5.30        1.60      4.43 o 
   3   9  16       23.13       21.94      9.22 o 
   4   9  16        2.79        3.38      4.41 o 
   5   9  16        0.13       -0.32      3.74 o 
   6   9  16        2.42        3.66      6.87 o 
   1  10  16        5.36       10.44      3.63 o 
   2  10  16        0.31        3.89      3.46 o 
   3  10  16        6.44        6.38      3.75 o 
   4  10  16        5.97        6.49      3.88 o 
   5  10  16        6.95       10.86      3.36 o 
   2  11  16        2.67        4.81      7.65 o 
   3  11  16        4.05        4.89      2.69 o 
   4  11  16        1.97        8.51      3.96 o 
   2   4  17        2.61        2.33      8.54 o 
   3   4  17        0.91        6.47      6.72 o 
   4   4  17        8.03        8.01      3.15 o 
   5   4  17       27.75       16.12      7.47 o 
   2   5  17        2.12        5.31      2.68 o 
   3   5  17       27.90       19.19      4.92 o 
   4   5  17        0.43        9.28      3.36 o 
   5   5  17       21.00       15.46      4.37 o 
   2   6  17       10.12        9.33      2.46 o 
   3   6  17       15.75       14.46      4.21 o 
   4   6  17        0.39        3.35      3.09 o 
   5   6  17        0.00        3.03      4.46 o 
   2   7  17        0.03        5.71      2.67 o 
   3   7  17       25.92       19.43      4.60 o 
   4   7  17        0.01        1.95      3.84 o 
   5   7  17        5.57       10.71      7.30 o 
   2   8  17        6.66        7.39      2.81 o 
   3   8  17        5.97        6.52      3.32 o 
   4   8  17       12.08        6.73      5.22 o 
   5   8  17        1.02        4.41      3.42 o 
   3   9  17       12.52       11.89      3.19 o 
   4   9  17        0.42        5.40      2.78 o 
                                                 
